# Supplementary material for: (1S,3R,8R,9S,11R)-2,2,10,10-Tetra­chloro-3,7,7,11-tetra­methyl­tetra­cyclo­[6.5.0.01,3.09,11]trideca­ne
Source: Acta Crystallogr Sect E Struct Rep Online. 2013 Jan 23;69(Pt 2):o275. doi: 10.1107/S1600536813001700 (PMC3569802; doi:10.1107/S1600536813001700)
Supplement: Supplementary file 1 [file e-69-0o275-sup1.cif]

##############################################################################
#                                                                            #
# This CIF contains the data in a paper accepted for publication in          #
# Acta Crystallographica Section E. It conforms to the requirements of       #
# Notes for Authors for Acta Crystallographica Section E, and has been       #
# peer reviewed under the auspices of the IUCr Commission on Journals.       #
#                                                                            #
# Full details of the Crystallographic Information File format               #
# are given in the paper "The Crystallographic Information File (CIF):       #
# a New Standard Archive File for Crystallography" by S. R. Hall, F. H.      #
# Allen and I. D. Brown [Acta Cryst. (1991), A47, 655-685].                  #
#                                                                            #
# The current version of the core CIF dictionary is obtainable from          #
# ftp://ftp.iucr.org/pub/cif_core.dic.                                       #
#                                                                            #
# Software is freely available for graphical display of the structure(s)     #
# in this CIF. For information consult the CIF software page                 #
# http://www.iucr.org/resources/cif/software.                                #
#                                                                            #
# This file may be used for bona fide research purposes within the           #
# scientific community so long as proper attribution is given to the journal # 
# article from which it was obtained.                                        #
#                                                                            #
##############################################################################
data_I
_audit_creation_method     SHELXL-97
_chemical_name_systematic
;\
(1<i>S</i>,3<i>R</i>,8<i>R</i>,9<i>S</i>,11<i>R</i>)-2,2,10,10-Tetrachloro-\
3,7,7,11-tetramethyltetracyclo[6.5.0.0^1,3^.0^9,11^]tridecane
;
_chemical_name_common     ?
_chemical_formula_moiety     'C17 H24 Cl4'
_chemical_formula_sum     'C17 H24 Cl4'
_chemical_formula_iupac     'C17 H24 Cl4'
_chemical_formula_weight     370.16
_chemical_melting_point     ?
_symmetry_cell_setting     monoclinic
_symmetry_space_group_name_H-M     'P 21'
_symmetry_space_group_name_Hall     'P 2yb'
loop_
    _symmetry_equiv_pos_as_xyz
    'x, y, z'
    '-x, y+1/2, -z'
_cell_length_a     8.8807(6)
_cell_length_b     11.6280(8)
_cell_length_c     9.0596(6)
_cell_angle_alpha     90.00
_cell_angle_beta     107.665(2)
_cell_angle_gamma     90.00
_cell_volume     891.42(10)
_cell_formula_units_Z     2
_cell_measurement_reflns_used     5419
_cell_measurement_theta_min     2.81
_cell_measurement_theta_max     30.51
_cell_measurement_temperature     296(2)
_exptl_crystal_description     Block
_exptl_crystal_colour     colourless
_exptl_crystal_size_max     0.41
_exptl_crystal_size_mid     0.35
_exptl_crystal_size_min     0.27
_exptl_crystal_density_diffrn     1.379
_exptl_crystal_density_meas     ?
_exptl_crystal_density_method     'not measured'
_exptl_crystal_F_000     388
_exptl_absorpt_coefficient_mu     0.656
_exptl_absorpt_correction_type     none
_exptl_absorpt_process_details     ?
_exptl_absorpt_correction_T_min     .
_exptl_absorpt_correction_T_max     .
_exptl_special_details     ?
_diffrn_ambient_temperature     296(2)
_diffrn_radiation_type     MoK\a
_diffrn_radiation_wavelength     0.71073
_diffrn_radiation_source     'fine-focus sealed tube'
_diffrn_radiation_monochromator     graphite
_diffrn_measurement_device_type     'Bruker X8 APEX'
_diffrn_measurement_method     '\f and \w scans'
_diffrn_reflns_number     15112
_diffrn_reflns_av_R_equivalents     0.0189
_diffrn_reflns_av_sigmaI/netI     0.0224
_diffrn_reflns_theta_min     2.81
_diffrn_reflns_theta_max     30.51
_diffrn_reflns_theta_full     30.51
_diffrn_measured_fraction_theta_max     0.999
_diffrn_measured_fraction_theta_full     0.999
_diffrn_reflns_limit_h_min     -12
_diffrn_reflns_limit_h_max     12
_diffrn_reflns_limit_k_min     -16
_diffrn_reflns_limit_k_max     16
_diffrn_reflns_limit_l_min     -12
_diffrn_reflns_limit_l_max     12
_refine_special_details
;
Refinement of <i>F</i>^2^ against ALL reflections. The weighted <i>R</i>-factor
<i>wR</i> and goodness of fit <i>S</i> are based on <i>F</i>^2^, conventional
<i>R</i>-factors <i>R</i> are based on <i>F</i>, with <i>F</i> set to zero for
negative <i>F</i>^2^. The threshold expression of <i>F</i>^2^ >
\s(<i>F</i>^2^) is used only for calculating <i>R</i>-factors(gt) <i>etc</i>.
and is not relevant to the choice of reflections for refinement.
<i>R</i>-factors based on <i>F</i>^2^ are statistically about twice as large
as those based on <i>F</i>, and <i>R</i>- factors based on ALL data will be
even larger.
;
_reflns_number_total     5419
_reflns_number_gt     4910
_reflns_threshold_expression     I>2\s(I)
_refine_ls_structure_factor_coef     Fsqd
_refine_ls_matrix_type     full
_refine_ls_R_factor_all     0.0374
_refine_ls_R_factor_gt     0.0320
_refine_ls_wR_factor_gt     0.0813
_refine_ls_wR_factor_ref     0.0847
_refine_ls_goodness_of_fit_ref     1.029
_refine_ls_restrained_S_all     1.029
_refine_ls_number_reflns     5419
_refine_ls_number_parameters     190
_refine_ls_number_restraints     1
_refine_ls_hydrogen_treatment     constr
_refine_ls_weighting_scheme     calc
_refine_ls_weighting_details
         'calc w=1/[\s^2^(Fo^2^)+(0.0491P)^2^+0.0740P] where P=(Fo^2^+2Fc^2^)/3'
_atom_sites_solution_hydrogens     geom
_atom_sites_solution_primary     direct
_atom_sites_solution_secondary     difmap
_refine_ls_shift/su_max     0.001
_refine_ls_shift/su_mean     0.000
_refine_diff_density_max     0.317
_refine_diff_density_min     -0.191
_refine_ls_extinction_method     none
_refine_ls_extinction_coef     ?
_refine_ls_abs_structure_details     'Flack  (1983)'
_refine_ls_abs_structure_Flack     0.04(4)
loop_
    _atom_type_symbol
    _atom_type_description
    _atom_type_scat_dispersion_real
    _atom_type_scat_dispersion_imag
    _atom_type_scat_source
    'Cl' 'Cl' 0.1484 0.1585
                         'International Tables Vol C Tables 4.2.6.8 and 6.1.1.4'
    'C' 'C' 0.0033 0.0016
                         'International Tables Vol C Tables 4.2.6.8 and 6.1.1.4'
    'H' 'H' 0.0000 0.0000
                         'International Tables Vol C Tables 4.2.6.8 and 6.1.1.4'
_computing_data_collection     'APEX2 (Bruker, 2009)'
_computing_cell_refinement     'SAINT (Bruker, 2009)'
_computing_data_reduction     'SAINT (Bruker, 2009)'
_computing_structure_solution     'SHELXS97 (Sheldrick, 2008)'
_computing_structure_refinement     'SHELXL97 (Sheldrick, 2008)'
_computing_molecular_graphics     'ORTEP-3 for Windows (Farrugia, 2012)'
_computing_publication_material
                               'PLATON (Spek, 2009) and publCIF (Westrip, 2010)'
loop_
    _atom_site_type_symbol
    _atom_site_label
    _atom_site_fract_x
    _atom_site_fract_y
    _atom_site_fract_z
    _atom_site_U_iso_or_equiv
    _atom_site_adp_type
    _atom_site_calc_flag
    _atom_site_refinement_flags
    _atom_site_occupancy
    _atom_site_symmetry_multiplicity
    _atom_site_disorder_assembly
    _atom_site_disorder_group
    Cl Cl1 0.38317(6) 0.32772(6) 0.92294(6) 0.06701(17) Uani d . 1 1 . .
    Cl Cl2 0.52164(6) 0.12723(5) 0.83384(6) 0.05443(13) Uani d . 1 1 . .
    Cl Cl3 0.78628(6) 0.23092(5) 1.13768(5) 0.05374(13) Uani d . 1 1 . .
    Cl Cl4 1.12169(5) 0.25246(4) 1.19453(5) 0.04960(12) Uani d . 1 1 . .
    C C1 0.62379(15) 0.35612(13) 0.77816(16) 0.0288(3) Uani d . 1 1 . .
    C C2 0.49711(18) 0.27743(16) 0.80650(18) 0.0391(4) Uani d . 1 1 . .
    C C3 0.47133(16) 0.32604(17) 0.64690(18) 0.0380(3) Uani d . 1 1 . .
    C C4 0.48758(19) 0.24243(18) 0.52377(18) 0.0431(4) Uani d . 1 1 . .
    H H4A 0.5552 0.1791 0.5733 0.052 Uiso calc R 1 1 . .
    H H4B 0.3845 0.2111 0.4692 0.052 Uiso calc R 1 1 . .
    C C5 0.5566(2) 0.2997(2) 0.40815(19) 0.0518(5) Uani d . 1 1 . .
    H H5A 0.4729 0.3396 0.3311 0.062 Uiso calc R 1 1 . .
    H H5B 0.5980 0.2408 0.3552 0.062 Uiso calc R 1 1 . .
    C C6 0.6879(2) 0.38477(18) 0.48244(18) 0.0442(4) Uani d . 1 1 . .
    H H6A 0.6393 0.4506 0.5156 0.053 Uiso calc R 1 1 . .
    H H6B 0.7306 0.4116 0.4019 0.053 Uiso calc R 1 1 . .
    C C7 0.82871(16) 0.34716(14) 0.62113(16) 0.0324(3) Uani d . 1 1 . .
    C C8 0.77955(14) 0.30517(11) 0.76794(14) 0.0244(2) Uani d . 1 1 . .
    H H8 0.7717 0.2249 0.7579 0.029 Uiso d R 1 1 . .
    C C9 0.91820(15) 0.32805(12) 0.91322(15) 0.0269(2) Uani d . 1 1 . .
    H H9 1.0184 0.3143 0.8884 0.032 Uiso d R 1 1 . .
    C C10 0.93290(17) 0.29978(13) 1.07857(15) 0.0317(3) Uani d . 1 1 . .
    C C11 0.91735(18) 0.42382(14) 1.02843(17) 0.0350(3) Uani d . 1 1 . .
    C C12 0.7581(2) 0.48145(17) 1.0110(2) 0.0474(4) Uani d . 1 1 . .
    H H12A 0.7766 0.5613 1.0420 0.057 Uiso calc R 1 1 . .
    H H12B 0.7095 0.4446 1.0812 0.057 Uiso calc R 1 1 . .
    C C13 0.64262(19) 0.47670(14) 0.84681(19) 0.0377(3) Uani d . 1 1 . .
    H H13A 0.5402 0.5044 0.8488 0.045 Uiso calc R 1 1 . .
    H H13B 0.6798 0.5277 0.7806 0.045 Uiso calc R 1 1 . .
    C C14 0.3446(2) 0.4161(2) 0.5839(2) 0.0545(5) Uani d . 1 1 . .
    H H14A 0.3648 0.4816 0.6516 0.082 Uiso calc R 1 1 . .
    H H14B 0.2430 0.3844 0.5775 0.082 Uiso calc R 1 1 . .
    H H14C 0.3457 0.4395 0.4826 0.082 Uiso calc R 1 1 . .
    C C15 0.9169(2) 0.2471(2) 0.57360(19) 0.0469(4) Uani d . 1 1 . .
    H H15A 0.8513 0.1798 0.5550 0.070 Uiso calc R 1 1 . .
    H H15B 1.0128 0.2318 0.6552 0.070 Uiso calc R 1 1 . .
    H H15C 0.9418 0.2672 0.4809 0.070 Uiso calc R 1 1 . .
    C C16 0.9411(2) 0.45147(18) 0.6573(2) 0.0459(4) Uani d . 1 1 . .
    H H16A 1.0290 0.4353 0.7471 0.069 Uiso calc R 1 1 . .
    H H16B 0.8854 0.5177 0.6767 0.069 Uiso calc R 1 1 . .
    H H16C 0.9789 0.4664 0.5704 0.069 Uiso calc R 1 1 . .
    C C17 1.0594(2) 0.50220(16) 1.0855(2) 0.0529(5) Uani d . 1 1 . .
    H H17A 1.0320 0.5781 1.0443 0.079 Uiso calc R 1 1 . .
    H H17B 1.1446 0.4729 1.0518 0.079 Uiso calc R 1 1 . .
    H H17C 1.0917 0.5053 1.1967 0.079 Uiso calc R 1 1 . .
loop_
    _atom_site_aniso_label
    _atom_site_aniso_U_11
    _atom_site_aniso_U_22
    _atom_site_aniso_U_33
    _atom_site_aniso_U_12
    _atom_site_aniso_U_13
    _atom_site_aniso_U_23
    Cl1 0.0372(2) 0.1166(5) 0.0572(3) 0.0018(3) 0.0294(2) -0.0039(3)
    Cl2 0.0510(2) 0.0575(3) 0.0527(3) -0.0213(2) 0.0126(2) 0.0075(2)
    Cl3 0.0529(2) 0.0783(3) 0.03199(18) -0.0149(2) 0.01578(16) 0.00474(19)
    Cl4 0.0432(2) 0.0512(2) 0.03845(19) 0.00492(18) -0.01151(15) 0.00149(18)
    C1 0.0203(5) 0.0383(7) 0.0276(6) 0.0004(5) 0.0068(5) -0.0003(5)
    C2 0.0253(6) 0.0579(10) 0.0358(7) -0.0060(6) 0.0120(5) -0.0007(7)
    C3 0.0202(6) 0.0576(10) 0.0339(7) -0.0013(6) 0.0046(5) 0.0000(7)
    C4 0.0305(7) 0.0607(10) 0.0318(7) -0.0065(7) -0.0001(5) -0.0055(7)
    C5 0.0408(8) 0.0849(15) 0.0247(7) -0.0039(9) 0.0024(6) -0.0019(8)
    C6 0.0364(8) 0.0666(12) 0.0288(7) 0.0003(7) 0.0089(6) 0.0111(7)
    C7 0.0268(6) 0.0455(8) 0.0260(6) -0.0005(6) 0.0095(5) 0.0001(6)
    C8 0.0209(5) 0.0299(6) 0.0212(5) 0.0004(5) 0.0049(4) -0.0022(5)
    C9 0.0220(5) 0.0327(6) 0.0244(6) 0.0006(5) 0.0048(4) -0.0024(5)
    C10 0.0295(6) 0.0385(7) 0.0234(6) 0.0007(6) 0.0023(5) -0.0018(5)
    C11 0.0321(7) 0.0350(7) 0.0317(7) 0.0009(6) 0.0006(5) -0.0070(6)
    C12 0.0456(9) 0.0486(9) 0.0434(9) 0.0131(7) 0.0066(7) -0.0172(7)
    C13 0.0319(7) 0.0384(8) 0.0412(8) 0.0100(6) 0.0087(6) -0.0023(6)
    C14 0.0264(7) 0.0793(14) 0.0513(10) 0.0126(8) 0.0020(7) 0.0039(10)
    C15 0.0433(8) 0.0676(11) 0.0341(7) 0.0100(8) 0.0184(6) -0.0059(8)
    C16 0.0372(8) 0.0578(11) 0.0453(9) -0.0095(7) 0.0162(7) 0.0063(8)
    C17 0.0513(10) 0.0410(9) 0.0527(10) -0.0117(8) -0.0050(8) -0.0085(8)
_geom_special_details
;
All e.s.d.'s (except the e.s.d. in the dihedral angle between two l.s. planes)
are estimated using the full covariance matrix. The cell e.s.d.'s are taken
into account individually in the estimation of e.s.d.'s in distances, angles
and torsion angles; correlations between e.s.d.'s in cell parameters are only
used when they are defined by crystal symmetry. An approximate (isotropic)
treatment of cell e.s.d.'s is used for estimating e.s.d.'s involving l.s.
planes.
;
loop_
    _geom_bond_atom_site_label_1
    _geom_bond_atom_site_label_2
    _geom_bond_site_symmetry_2
    _geom_bond_distance
    _geom_bond_publ_flag
    Cl1 C2 . 1.7682(17) ?
    Cl2 C2 . 1.768(2) ?
    Cl3 C10 . 1.7454(16) ?
    Cl4 C10 . 1.7744(14) ?
    C1 C13 . 1.522(2) ?
    C1 C2 . 1.531(2) ?
    C1 C8 . 1.5332(17) ?
    C1 C3 . 1.5468(19) ?
    C2 C3 . 1.504(2) ?
    C3 C14 . 1.517(2) ?
    C3 C4 . 1.519(2) ?
    C4 C5 . 1.519(3) ?
    C4 H4A . 0.9700 ?
    C4 H4B . 0.9700 ?
    C5 C6 . 1.521(3) ?
    C5 H5A . 0.9700 ?
    C5 H5B . 0.9700 ?
    C6 C7 . 1.543(2) ?
    C6 H6A . 0.9700 ?
    C6 H6B . 0.9700 ?
    C7 C15 . 1.536(2) ?
    C7 C16 . 1.541(2) ?
    C7 C8 . 1.5970(19) ?
    C8 C9 . 1.5283(17) ?
    C8 H8 . 0.9380 ?
    C9 C10 . 1.5001(19) ?
    C9 C11 . 1.528(2) ?
    C9 H9 . 0.9951 ?
    C10 C11 . 1.506(2) ?
    C11 C17 . 1.515(2) ?
    C11 C12 . 1.529(2) ?
    C12 C13 . 1.530(2) ?
    C12 H12A . 0.9700 ?
    C12 H12B . 0.9700 ?
    C13 H13A . 0.9700 ?
    C13 H13B . 0.9700 ?
    C14 H14A . 0.9600 ?
    C14 H14B . 0.9600 ?
    C14 H14C . 0.9600 ?
    C15 H15A . 0.9600 ?
    C15 H15B . 0.9600 ?
    C15 H15C . 0.9600 ?
    C16 H16A . 0.9600 ?
    C16 H16B . 0.9600 ?
    C16 H16C . 0.9600 ?
    C17 H17A . 0.9600 ?
    C17 H17B . 0.9600 ?
    C17 H17C . 0.9600 ?
loop_
    _geom_angle_atom_site_label_1
    _geom_angle_atom_site_label_2
    _geom_angle_atom_site_label_3
    _geom_angle_site_symmetry_1
    _geom_angle_site_symmetry_3
    _geom_angle
    _geom_angle_publ_flag
    C13 C1 C2 . . 118.50(12) ?
    C13 C1 C8 . . 113.04(11) ?
    C2 C1 C8 . . 120.10(13) ?
    C13 C1 C3 . . 118.97(13) ?
    C2 C1 C3 . . 58.50(10) ?
    C8 C1 C3 . . 117.48(12) ?
    C3 C2 C1 . . 61.28(10) ?
    C3 C2 Cl2 . . 118.84(13) ?
    C1 C2 Cl2 . . 123.25(12) ?
    C3 C2 Cl1 . . 120.10(13) ?
    C1 C2 Cl1 . . 119.01(12) ?
    Cl2 C2 Cl1 . . 108.16(9) ?
    C2 C3 C14 . . 120.05(14) ?
    C2 C3 C4 . . 116.41(16) ?
    C14 C3 C4 . . 112.99(14) ?
    C2 C3 C1 . . 60.23(9) ?
    C14 C3 C1 . . 120.64(16) ?
    C4 C3 C1 . . 116.95(12) ?
    C5 C4 C3 . . 111.97(17) ?
    C5 C4 H4A . . 109.2 ?
    C3 C4 H4A . . 109.2 ?
    C5 C4 H4B . . 109.2 ?
    C3 C4 H4B . . 109.2 ?
    H4A C4 H4B . . 107.9 ?
    C4 C5 C6 . . 113.30(13) ?
    C4 C5 H5A . . 108.9 ?
    C6 C5 H5A . . 108.9 ?
    C4 C5 H5B . . 108.9 ?
    C6 C5 H5B . . 108.9 ?
    H5A C5 H5B . . 107.7 ?
    C5 C6 C7 . . 119.92(16) ?
    C5 C6 H6A . . 107.3 ?
    C7 C6 H6A . . 107.3 ?
    C5 C6 H6B . . 107.3 ?
    C7 C6 H6B . . 107.3 ?
    H6A C6 H6B . . 106.9 ?
    C15 C7 C16 . . 107.65(13) ?
    C15 C7 C6 . . 110.06(13) ?
    C16 C7 C6 . . 105.23(14) ?
    C15 C7 C8 . . 107.07(13) ?
    C16 C7 C8 . . 112.76(12) ?
    C6 C7 C8 . . 113.95(11) ?
    C9 C8 C1 . . 112.74(10) ?
    C9 C8 C7 . . 108.15(10) ?
    C1 C8 C7 . . 114.32(11) ?
    C9 C8 H8 . . 105.9 ?
    C1 C8 H8 . . 110.4 ?
    C7 C8 H8 . . 104.7 ?
    C10 C9 C11 . . 59.64(10) ?
    C10 C9 C8 . . 128.69(12) ?
    C11 C9 C8 . . 123.06(11) ?
    C10 C9 H9 . . 112.2 ?
    C11 C9 H9 . . 117.5 ?
    C8 C9 H9 . . 108.6 ?
    C9 C10 C11 . . 61.10(10) ?
    C9 C10 Cl3 . . 124.05(10) ?
    C11 C10 Cl3 . . 121.55(11) ?
    C9 C10 Cl4 . . 116.07(10) ?
    C11 C10 Cl4 . . 117.34(11) ?
    Cl3 C10 Cl4 . . 109.57(8) ?
    C10 C11 C17 . . 118.86(14) ?
    C10 C11 C9 . . 59.27(9) ?
    C17 C11 C9 . . 119.72(15) ?
    C10 C11 C12 . . 116.63(15) ?
    C17 C11 C12 . . 114.83(15) ?
    C9 C11 C12 . . 116.42(12) ?
    C11 C12 C13 . . 114.26(13) ?
    C11 C12 H12A . . 108.7 ?
    C13 C12 H12A . . 108.7 ?
    C11 C12 H12B . . 108.7 ?
    C13 C12 H12B . . 108.7 ?
    H12A C12 H12B . . 107.6 ?
    C1 C13 C12 . . 112.86(13) ?
    C1 C13 H13A . . 109.0 ?
    C12 C13 H13A . . 109.0 ?
    C1 C13 H13B . . 109.0 ?
    C12 C13 H13B . . 109.0 ?
    H13A C13 H13B . . 107.8 ?
    C3 C14 H14A . . 109.5 ?
    C3 C14 H14B . . 109.5 ?
    H14A C14 H14B . . 109.5 ?
    C3 C14 H14C . . 109.5 ?
    H14A C14 H14C . . 109.5 ?
    H14B C14 H14C . . 109.5 ?
    C7 C15 H15A . . 109.5 ?
    C7 C15 H15B . . 109.5 ?
    H15A C15 H15B . . 109.5 ?
    C7 C15 H15C . . 109.5 ?
    H15A C15 H15C . . 109.5 ?
    H15B C15 H15C . . 109.5 ?
    C7 C16 H16A . . 109.5 ?
    C7 C16 H16B . . 109.5 ?
    H16A C16 H16B . . 109.5 ?
    C7 C16 H16C . . 109.5 ?
    H16A C16 H16C . . 109.5 ?
    H16B C16 H16C . . 109.5 ?
    C11 C17 H17A . . 109.5 ?
    C11 C17 H17B . . 109.5 ?
    H17A C17 H17B . . 109.5 ?
    C11 C17 H17C . . 109.5 ?
    H17A C17 H17C . . 109.5 ?
    H17B C17 H17C . . 109.5 ?
data_global
_journal_date_recd_electronic     2013-01-14
_journal_date_accepted     2013-01-16
_journal_name_full     'Acta Crystallographica, Section E'
_journal_year     2013
_journal_volume     69
_journal_issue      2
_journal_page_first     o275
_journal_page_last     o275
_journal_paper_category     QO
_journal_paper_doi     10.1107/S1600536813001700
_journal_coeditor_code     BT6883
_publ_contact_author_name     'Najia Ourhriss'
_publ_contact_author_address
;
Laboratoire de Chimie Biomol\'eculaire,
Substances Naturelles et R\'eactivit\'e "Unit\'e Associ\'ee au CNRST(URAC16)",
Facult\'e des Sciences Semlalia, BP 2390, Bd My Abdellah,
40000 Marrakech, Morocco
;
_publ_contact_author_email     'berraho@uca.ma'
_publ_contact_author_fax     '0021224437408'
_publ_contact_author_phone     '0021224434649'
_publ_section_title
;\
(1<i>S</i>,3<i>R</i>,8<i>R</i>,9<i>S</i>,11<i>R</i>)-2,2,10,10-Tetrachloro-3,7,\
7,11-tetramethyltetracyclo[6.5.0.0^1,3^.0^9,11^]tridecane
;
loop_
    _publ_author_name
    _publ_author_address
    'Ourhriss, Najia'
;
Laboratoire de Chimie Biomol\'eculaire,
Substances Naturelles et R\'eactivit\'e "Unit\'e Associ\'ee au CNRST(URAC16)",
Facult\'e des Sciences Semlalia, BP 2390, Bd My Abdellah,
40000 Marrakech, Morocco
;
    'Benharref, Ahmed'
;
Laboratoire de Chimie Biomol\'eculaire,
Substances Naturelles et R\'eactivit\'e "Unit\'e Associ\'ee au CNRST(URAC16)",
Facult\'e des Sciences Semlalia, BP 2390, Bd My Abdellah,
40000 Marrakech, Morocco
;
    'Saadi, Mohamed'
;
Laboratoire de Chimie du Solide Appliqu\'ee
Facult\'e des Sciences
Avenue Ibn Battouta
BP 1014 Rabat, Morocco
;
    'El Ammari, Lahcen'
;
Laboratoire de Chimie du Solide Appliqu\'ee
Facult\'e des Sciences
Avenue Ibn Battouta
BP 1014 Rabat, Morocco
;
    'Berraho, Moha'
;
Laboratoire de Chimie Biomol\'eculaire,
Substances Naturelles et R\'eactivit\'e "Unit\'e Associ\'ee au CNRST(URAC16)",
Facult\'e des Sciences Semlalia, BP 2390, Bd My Abdellah,
40000 Marrakech, Morocco
;
_iucr_refine_instructions_details
;
TITL EL_Moh_Hg in P2(1)
CELL  0.71073   8.8807  11.6280   9.0596   90.000  107.665   90.000
ZERR     2.00   0.0006   0.0008   0.0006    0.000    0.002    0.000
LATT  -1
SYMM  - X, 1/2 + Y, - Z
SFAC  CL   C    H
UNIT  8    34   48
MERG   2
OMIT   0   0   1
SHEL 40 0.70
FMAP   2
PLAN   10
ACTA
BOND
BOND   $H
L.S.  10
WGHT      0.0491      0.0740
FVAR       0.42117
CL1   1    0.383171    0.327725    0.922938    11.00000    0.03723    0.11663 =
         0.05725   -0.00387    0.02935    0.00184
CL2   1    0.521640    0.127236    0.833840    11.00000    0.05097    0.05753 =
         0.05272    0.00751    0.01257   -0.02127
CL3   1    0.786285    0.230919    1.137683    11.00000    0.05289    0.07829 =
         0.03201    0.00474    0.01579   -0.01492
CL4   1    1.121690    0.252457    1.194530    11.00000    0.04319    0.05122 =
         0.03846    0.00148   -0.01151    0.00493
C1    2    0.623795    0.356122    0.778169    11.00000    0.02030    0.03826 =
         0.02762   -0.00030    0.00677    0.00045
C2    2    0.497121    0.277430    0.806499    11.00000    0.02531    0.05791 =
         0.03583   -0.00068    0.01198   -0.00595
C3    2    0.471327    0.326035    0.646902    11.00000    0.02016    0.05756 =
         0.03397    0.00000    0.00457   -0.00127
C4    2    0.487579    0.242428    0.523764    11.00000    0.03053    0.06071 =
         0.03185   -0.00554   -0.00006   -0.00649
AFIX  23
H4A   3    0.555220    0.179111    0.573342    11.00000   -1.20000
H4B   3    0.384456    0.211127    0.469169    11.00000   -1.20000
AFIX   0
C5    2    0.556627    0.299671    0.408152    11.00000    0.04080    0.08493 =
         0.02472   -0.00191    0.00243   -0.00388
AFIX  23
H5A   3    0.472875    0.339602    0.331109    11.00000   -1.20000
H5B   3    0.597950    0.240763    0.355195    11.00000   -1.20000
AFIX   0
C6    2    0.687848    0.384769    0.482448    11.00000    0.03645    0.06663 =
         0.02879    0.01113    0.00888    0.00032
AFIX  23
H6A   3    0.639343    0.450632    0.515611    11.00000   -1.20000
H6B   3    0.730544    0.411574    0.401930    11.00000   -1.20000
AFIX   0
C7    2    0.828711    0.347167    0.621126    11.00000    0.02681    0.04555 =
         0.02602    0.00015    0.00954   -0.00053
C8    2    0.779547    0.305169    0.767936    11.00000    0.02090    0.02992 =
         0.02126   -0.00215    0.00491    0.00035
AFIX   3
H8    3    0.771698    0.224925    0.757894    11.00000   -1.20000
AFIX   0
C9    2    0.918206    0.328049    0.913220    11.00000    0.02201    0.03272 =
         0.02444   -0.00241    0.00478    0.00064
AFIX   3
H9    3    1.018438    0.314317    0.888353    11.00000   -1.20000
AFIX   0
C10   2    0.932902    0.299779    1.078566    11.00000    0.02944    0.03849 =
         0.02338   -0.00185    0.00228    0.00073
C11   2    0.917350    0.423817    1.028425    11.00000    0.03213    0.03502 =
         0.03167   -0.00704    0.00064    0.00093
C12   2    0.758138    0.481451    1.010985    11.00000    0.04559    0.04862 =
         0.04344   -0.01718    0.00663    0.01304
AFIX  23
H12A  3    0.776557    0.561348    1.041996    11.00000   -1.20000
H12B  3    0.709492    0.444613    1.081153    11.00000   -1.20000
AFIX   0
C13   2    0.642631    0.476696    0.846817    11.00000    0.03186    0.03836 =
         0.04126   -0.00234    0.00866    0.00996
AFIX  23
H13A  3    0.540226    0.504382    0.848792    11.00000   -1.20000
H13B  3    0.679797    0.527672    0.780556    11.00000   -1.20000
AFIX   0
C14   2    0.344617    0.416136    0.583857    11.00000    0.02640    0.07939 =
         0.05136    0.00392    0.00204    0.01262
AFIX  33
H14A  3    0.364851    0.481591    0.651631    11.00000   -1.50000
H14B  3    0.243044    0.384399    0.577486    11.00000   -1.50000
H14C  3    0.345749    0.439453    0.482549    11.00000   -1.50000
AFIX   0
C15   2    0.916918    0.247098    0.573609    11.00000    0.04329    0.06765 =
         0.03414   -0.00586    0.01843    0.01004
AFIX  33
H15A  3    0.851289    0.179758    0.554957    11.00000   -1.50000
H15B  3    1.012793    0.231770    0.655253    11.00000   -1.50000
H15C  3    0.941822    0.267198    0.480907    11.00000   -1.50000
AFIX   0
C16   2    0.941095    0.451467    0.657251    11.00000    0.03719    0.05779 =
         0.04533    0.00632    0.01618   -0.00953
AFIX  33
H16A  3    1.029015    0.435275    0.747067    11.00000   -1.50000
H16B  3    0.885382    0.517668    0.676749    11.00000   -1.50000
H16C  3    0.978882    0.466419    0.570437    11.00000   -1.50000
AFIX   0
C17   2    1.059421    0.502201    1.085546    11.00000    0.05125    0.04096 =
         0.05269   -0.00843   -0.00502   -0.01168
AFIX  33
H17A  3    1.031993    0.578062    1.044348    11.00000   -1.50000
H17B  3    1.144616    0.472953    1.051836    11.00000   -1.50000
H17C  3    1.091701    0.505267    1.196656    11.00000   -1.50000
HKLF 4
REM  EL_Moh_Hg in P2(1)
REM R1 =  0.0320 for   4910 Fo > 4sig(Fo)  and  0.0374 for all   5419 data
REM    190 parameters refined using      1 restraints
END
WGHT      0.0491      0.0740
REM Highest difference peak  0.316,  deepest hole -0.192,  1-sigma level  0.043
Q1    1   0.4795  0.1715  0.8529  11.00000  0.05    0.32
Q2    1   0.3885  0.3851  0.8735  11.00000  0.05    0.28
Q3    1   0.5491  0.1363  0.7736  11.00000  0.05    0.25
Q4    1   0.7002  0.3261  0.7748  11.00000  0.05    0.24
Q5    1   0.2571  0.3739  0.5008  11.00000  0.05    0.23
Q6    1   0.9181  0.3685  1.0969  11.00000  0.05    0.22
Q7    1   0.7570  0.3500  0.5485  11.00000  0.05    0.20
Q8    1   0.9243  0.3699  0.9856  11.00000  0.05    0.20
Q9    1   0.8446  0.2429  1.2198  11.00000  0.05    0.20
Q10   1   0.9217  0.2948  0.9877  11.00000  0.05    0.20
;
