# Supplementary material for: (1S,3R,8R,9S,11R)-2,2,10,10-Tetra­chloro-3,7,7,11-tetra­methyl­tetra­cyclo­[6.5.0.01,3.09,11]trideca­ne
Source: Acta Crystallogr Sect E Struct Rep Online. 2013 Jan 23;69(Pt 2):o275. doi: 10.1107/S1600536813001700 (PMC3569802; doi:10.1107/S1600536813001700)
Supplement: Supplementary file 2 [file e-69-0o275-Isup2.hkl]

# 
# h,k,l, Fc-squared, Fo-squared, sigma(Fo-squared) and status flag 
# 
data_I
_shelx_title ' EL_Moh_Hg in P2(1)' 
_shelx_refln_list_code          4 
_shelx_F_calc_maximum       72.88 
_exptl_crystal_F_000       388.00 
_reflns_d_resolution_high  0.7000 
 
loop_ 
 _symmetry_equiv_pos_as_xyz 
 'x, y, z' 
 '-x, y+1/2, -z' 
 
_cell_length_a     8.8807 
_cell_length_b    11.6280 
_cell_length_c     9.0596 
_cell_angle_alpha  90.000 
_cell_angle_beta  107.665 
_cell_angle_gamma  90.000 
 
_shelx_F_squared_multiplier     1.000 
 
loop_ 
 _refln_index_h 
 _refln_index_k 
 _refln_index_l 
 _refln_F_squared_calc 
 _refln_F_squared_meas 
 _refln_F_squared_sigma 
 _refln_observed_status 
   0 -16   0       17.67       17.14      2.37 o 
   1 -16   0        1.67        2.02      2.40 o 
   2 -16   0        9.18       10.22      1.32 o 
   3 -16   0        4.24        0.62      1.13 o 
   1 -15   0       11.38       10.78      1.66 o 
   2 -15   0        5.08        6.50      0.98 o 
   3 -15   0        2.62        3.59      1.05 o 
   4 -15   0        2.69        1.84      0.99 o 
   5 -15   0       10.19        9.85      1.65 o 
   0 -14   0        9.45        6.43      1.58 o 
   1 -14   0       17.02       19.70      2.25 o 
   2 -14   0        8.17        7.96      0.94 o 
   3 -14   0        3.82        3.84      1.03 o 
   4 -14   0        7.19        8.12      1.22 o 
   5 -14   0       13.32       12.24      1.68 o 
   6 -14   0        9.68        8.89      2.79 o 
   1 -13   0       18.75       16.96      1.04 o 
   2 -13   0        8.63       12.35      1.18 o 
   3 -13   0       27.73       31.07      1.67 o 
   4 -13   0        9.16       14.19      1.33 o 
   5 -13   0        2.29        1.94      1.01 o 
   6 -13   0       21.13       22.65      2.68 o 
   7 -13   0        2.38       -0.06      1.32 o 
   0 -12   0       63.67       63.17      1.99 o 
   1 -12   0       84.89       87.92      3.14 o 
   2 -12   0       16.62       16.58      1.15 o 
   3 -12   0        1.77        2.13      0.80 o 
   4 -12   0       90.66       86.10      2.41 o 
   5 -12   0        6.25        6.64      1.10 o 
   6 -12   0       13.30       13.45      1.68 o 
   7 -12   0       24.74       25.42      2.26 o 
   8 -12   0        2.32        0.09      1.44 o 
   1 -11   0       66.80       71.12      3.04 o 
   2 -11   0       50.96       51.51      1.61 o 
   3 -11   0       44.37       43.04      1.55 o 
   4 -11   0       27.20       28.21      2.06 o 
   5 -11   0       12.04       12.55      1.23 o 
   6 -11   0       27.84       33.10      1.86 o 
   7 -11   0        1.40        4.70      1.38 o 
   8 -11   0       31.24       31.21      5.78 o 
   9 -11   0       24.80       24.13      4.34 o 
   0 -10   0      335.91      319.77      7.33 o 
   1 -10   0       15.97       17.98      1.09 o 
   2 -10   0       58.53       57.66      1.58 o 
   3 -10   0      124.12      120.86      2.88 o 
   4 -10   0       65.75       65.21      2.32 o 
   5 -10   0       19.90       18.66      2.62 o 
   6 -10   0        5.67        4.13      1.01 o 
   7 -10   0       45.17       44.67      2.58 o 
   8 -10   0       56.70       56.25      3.21 o 
   9 -10   0        7.63       10.71      1.89 o 
   1  -9   0       50.71       51.63      1.43 o 
   2  -9   0      488.14      469.38      6.25 o 
   3  -9   0       48.04       47.29      2.41 o 
   4  -9   0       15.12       17.36      1.13 o 
   5  -9   0       40.03       39.24      1.58 o 
   6  -9   0       62.71       60.87      2.56 o 
   7  -9   0       30.30       32.22      2.18 o 
   8  -9   0       13.10       12.98      1.83 o 
   9  -9   0       20.99       19.85      2.19 o 
  10  -9   0       23.78       21.56      6.71 o 
   0  -8   0      619.93      571.75     11.67 o 
   1  -8   0       13.13       14.62      0.87 o 
   2  -8   0       73.10       87.57      1.32 o 
   3  -8   0      265.62      242.48      3.27 o 
   4  -8   0       39.51       37.25      1.44 o 
   5  -8   0      299.47      305.41      4.20 o 
   6  -8   0       60.46       48.61      1.62 o 
   7  -8   0       12.77       12.54      1.30 o 
   8  -8   0       52.14       50.46      2.64 o 
   9  -8   0        7.38        7.24      1.69 o 
  10  -8   0        2.23        1.99      2.03 o 
   1  -7   0      125.91      142.54      1.76 o 
   2  -7   0      556.61      570.35      5.43 o 
   3  -7   0      251.65      256.45      3.33 o 
   4  -7   0      166.10      166.18      2.28 o 
   5  -7   0      261.75      228.69      3.40 o 
   6  -7   0       42.79       39.25      1.63 o 
   7  -7   0       29.11       27.10      1.65 o 
   8  -7   0        2.45        1.18      0.98 o 
   9  -7   0        0.42        0.50      1.07 o 
  10  -7   0       22.51       25.65      2.11 o 
   0  -6   0      771.56      810.62     11.37 o 
   1  -6   0      603.77      666.29      6.68 o 
   2  -6   0      965.50      970.91      8.88 o 
   3  -6   0      238.56      253.73      2.87 o 
   4  -6   0       88.38       91.03      1.51 o 
   5  -6   0      362.03      378.74      4.26 o 
   6  -6   0        1.67       -0.70      0.72 o 
   7  -6   0       72.21       69.36      2.54 o 
   8  -6   0       17.81       13.84      1.43 o 
   9  -6   0      114.59      112.12      5.20 o 
  10  -6   0       11.95       14.34      1.72 o 
  11  -6   0       12.40       17.37      1.93 o 
   1  -5   0       17.75       11.52      0.33 o 
   2  -5   0      201.56      189.55      2.39 o 
   3  -5   0      137.30      133.92      1.73 o 
   4  -5   0        4.17        4.94      0.49 o 
   5  -5   0      302.38      297.80      3.85 o 
   6  -5   0      579.48      588.53      6.97 o 
   7  -5   0       35.11       35.39      2.17 o 
   8  -5   0       53.97       51.61      2.62 o 
   9  -5   0       31.26       33.15      2.46 o 
  10  -5   0        1.34        1.00      1.18 o 
  11  -5   0       25.93       21.46      2.03 o 
   0  -4   0     1804.40     1859.53     24.68 o 
   1  -4   0     3038.53     3233.65     44.48 o 
   2  -4   0      598.40      649.97      6.01 o 
   3  -4   0      242.62      242.29      2.72 o 
   4  -4   0       68.25       55.36      1.08 o 
   5  -4   0       45.74       46.05      1.25 o 
   6  -4   0      198.13      188.34      2.95 o 
   7  -4   0       14.19       13.81      1.03 o 
   8  -4   0       27.61       27.40      1.79 o 
   9  -4   0      103.12      100.92      3.08 o 
  10  -4   0        0.87        0.54      1.10 o 
  11  -4   0       27.73       30.70      2.29 o 
   1  -3   0      171.46      178.94      2.03 o 
   2  -3   0     1245.08     1306.69     11.65 o 
   3  -3   0     1294.19     1394.95     12.56 o 
   4  -3   0      397.64      428.50      4.90 o 
   5  -3   0       60.33       60.34      1.65 o 
   6  -3   0      608.53      617.87      7.19 o 
   7  -3   0        7.14        7.20      0.82 o 
   8  -3   0       24.82       23.04      1.64 o 
   9  -3   0      190.52      198.28      4.14 o 
  10  -3   0       33.54       35.52      2.18 o 
  11  -3   0       75.85       79.60      3.85 o 
   1  -2   0      121.74      118.91      1.25 o 
   2  -2   0      277.34      325.92      3.25 o 
   3  -2   0     4645.34     5025.09     48.75 o 
   4  -2   0     1261.25     1323.86     13.64 o 
   5  -2   0      104.90       95.42      1.77 o 
   6  -2   0      101.19      101.50      2.04 o 
   7  -2   0      109.74      102.37      2.18 o 
   8  -2   0      117.16      115.85      2.49 o 
   9  -2   0       34.18       35.34      1.75 o 
  10  -2   0       98.38       92.55      4.66 o 
  11  -2   0       23.66       28.76      2.71 o 
  12  -2   0       10.14       10.79      2.32 o 
   1  -1   0     2434.65     2344.13     24.61 o 
   2  -1   0     1346.98     1442.47     14.01 o 
   3  -1   0      684.14      687.91      7.20 o 
   4  -1   0      339.37      363.35      4.16 o 
   5  -1   0     1154.37     1153.40     11.99 o 
   6  -1   0      247.56      243.78      5.55 o 
   7  -1   0      251.04      248.77      3.69 o 
   8  -1   0      144.36      146.81      2.83 o 
   9  -1   0      192.77      197.52      4.36 o 
  10  -1   0        5.52        7.20      1.34 o 
  11  -1   0       63.45       59.84      3.46 o 
  12  -1   0        2.33        5.11      1.99 o 
   2   0   0     1853.45     1999.22     26.84 o 
   3   0   0     1130.91     1180.14     11.88 o 
   4   0   0       73.54       70.56      1.30 o 
   5   0   0      173.37      200.90      2.81 o 
   6   0   0        7.83       12.88      2.12 o 
   7   0   0     1319.75     1291.51     13.82 o 
   8   0   0      153.11      141.53      2.73 o 
   9   0   0        8.85       11.39      1.16 o 
  10   0   0       19.27       15.66      1.70 o 
  11   0   0        0.52        1.60      1.26 o 
  12   0   0        8.99        8.94      3.16 o 
   1   1   0     2455.11     2433.00     45.32 o 
   2   1   0     1328.62     1405.63     12.70 o 
   3   1   0      693.15      696.25      7.20 o 
   4   1   0      326.33      343.72      4.10 o 
   5   1   0     1161.16     1138.64     13.17 o 
   6   1   0      250.13      252.25      3.47 o 
   7   1   0      245.10      238.05      3.60 o 
   8   1   0      145.95      149.70      3.87 o 
   9   1   0      190.99      187.18      4.14 o 
  10   1   0        6.19        6.36      1.37 o 
  11   1   0       62.48       59.32      2.86 o 
  12   1   0        2.45        1.65      1.88 o 
   1   2   0      129.49      125.82      1.70 o 
   2   2   0      296.41      343.73      3.95 o 
   3   2   0     4695.49     5016.40     44.36 o 
   4   2   0     1288.19     1355.33     12.33 o 
   5   2   0      108.50      100.16      1.58 o 
   6   2   0      102.40      104.62      2.27 o 
   7   2   0      114.69      105.38      2.13 o 
   8   2   0      113.86      119.03      2.95 o 
   9   2   0       33.04       37.89      2.14 o 
  10   2   0       97.75       94.27      3.07 o 
  11   2   0       23.08       21.72      2.01 o 
  12   2   0        9.89       13.40      1.88 o 
   1   3   0      170.55      182.65      2.03 o 
   2   3   0     1236.47     1283.07     13.10 o 
   3   3   0     1269.22     1362.42     14.11 o 
   4   3   0      399.59      426.29      4.35 o 
   5   3   0       60.21       56.48      1.13 o 
   6   3   0      620.36      623.04      7.08 o 
   7   3   0        7.45        7.32      0.97 o 
   8   3   0       25.25       23.67      1.54 o 
   9   3   0      194.45      203.39      4.29 o 
  10   3   0       31.82       32.02      2.73 o 
  11   3   0       74.95       71.84      5.63 o 
   0   4   0     1799.59     1796.59     25.36 o 
   1   4   0     3030.71     3242.18     36.53 o 
   2   4   0      570.20      626.57      7.61 o 
   3   4   0      257.11      259.28      3.09 o 
   4   4   0       71.50       57.23      1.22 o 
   5   4   0       47.98       46.42      1.42 o 
   6   4   0      197.27      183.70      3.40 o 
   7   4   0       15.15       14.76      1.18 o 
   8   4   0       26.24       28.40      1.70 o 
   9   4   0      102.11      102.35      3.02 o 
  10   4   0        0.94       -0.99      1.02 o 
  11   4   0       28.07       27.85      2.81 o 
   1   5   0       19.62       13.91      0.50 o 
   2   5   0      205.24      194.93      3.11 o 
   3   5   0      138.51      133.54      2.17 o 
   4   5   0        4.50        5.27      0.51 o 
   5   5   0      296.45      287.38      4.41 o 
   6   5   0      590.21      595.33     10.81 o 
   7   5   0       36.29       34.46      1.63 o 
   8   5   0       52.93       47.30      1.96 o 
   9   5   0       30.99       32.53      2.99 o 
  10   5   0        1.14        0.13      1.34 o 
  11   5   0       26.13       24.53      5.53 o 
   0   6   0      792.09      827.37     11.76 o 
   1   6   0      607.62      660.00      7.88 o 
   2   6   0      954.99      962.86     11.40 o 
   3   6   0      242.87      258.79      3.62 o 
   4   6   0       87.97       89.43      1.85 o 
   5   6   0      356.99      374.19      5.36 o 
   6   6   0        2.09        1.45      0.66 o 
   7   6   0       69.90       64.07      2.06 o 
   8   6   0       17.41       16.74      3.30 o 
   9   6   0      115.07      115.62      4.05 o 
  10   6   0       12.43       16.48      2.21 o 
  11   6   0       12.50       10.15      2.18 o 
   1   7   0      120.97      136.14      1.81 o 
   2   7   0      540.14      548.40      6.90 o 
   3   7   0      250.83      259.86      3.67 o 
   4   7   0      162.93      159.12      2.92 o 
   5   7   0      271.52      239.56      7.08 o 
   6   7   0       39.81       37.73      3.10 o 
   7   7   0       29.32       29.34      2.14 o 
   8   7   0        2.66        2.36      1.18 o 
   9   7   0        0.28        0.49      1.31 o 
  10   7   0       22.30       29.47      5.27 o 
   0   8   0      609.26      562.08      8.43 o 
   1   8   0       13.45       14.55      0.57 o 
   2   8   0       75.08       89.04      1.59 o 
   3   8   0      265.25      245.07      3.52 o 
   4   8   0       40.92       37.17      3.19 o 
   5   8   0      302.05      301.22      5.75 o 
   6   8   0       59.21       48.07      2.11 o 
   7   8   0       12.37       14.28      1.56 o 
   8   8   0       50.71       46.13      2.62 o 
   9   8   0        8.09       10.46      1.73 o 
  10   8   0        2.35        2.14      2.14 o 
   1   9   0       52.26       49.91      0.98 o 
   2   9   0      491.28      460.62      5.85 o 
   3   9   0       50.70       48.62      2.01 o 
   4   9   0       15.82       17.63      1.23 o 
   5   9   0       36.57       37.41      1.71 o 
   6   9   0       60.49       57.46      3.07 o 
   7   9   0       30.80       32.43      2.14 o 
   8   9   0       12.66       12.24      2.00 o 
   9   9   0       21.50       23.01      2.82 o 
  10   9   0       23.07       24.24      2.54 o 
   0  10   0      332.53      311.92      5.75 o 
   1  10   0       15.28       16.68      1.06 o 
   2  10   0       59.08       56.41      1.58 o 
   3  10   0      123.59      121.60      2.63 o 
   4  10   0       64.23       57.16      1.87 o 
   5  10   0       19.02       17.33      1.32 o 
   6  10   0        5.95        6.32      1.15 o 
   7  10   0       44.63       45.56      2.37 o 
   8  10   0       58.16       54.09      5.10 o 
   9  10   0        7.75        8.36      1.70 o 
   1  11   0       65.87       68.03      1.30 o 
   2  11   0       53.20       48.52      1.30 o 
   3  11   0       42.01       39.45      3.64 o 
   4  11   0       27.00       26.56      1.31 o 
   5  11   0       11.55       13.03      3.58 o 
   6  11   0       28.42       30.27      1.82 o 
   7  11   0        1.18        2.56      1.09 o 
   8  11   0       31.08       36.69      2.42 o 
   9  11   0       24.07       30.15      2.41 o 
   0  12   0       64.02       61.02      2.09 o 
   1  12   0       84.93       83.47      2.93 o 
   2  12   0       15.46       15.51      1.69 o 
   3  12   0        1.94        3.72      1.41 o 
   4  12   0       91.72       90.63      4.12 o 
   5  12   0        6.04        6.99      1.97 o 
   6  12   0       12.81       12.17      1.19 o 
   7  12   0       25.56       28.55      1.90 o 
   8  12   0        2.29        2.44      1.23 o 
   1  13   0       19.35       17.09      1.47 o 
   2  13   0        8.83       14.27      1.64 o 
   3  13   0       27.76       31.07      2.54 o 
   4  13   0        9.06       12.52      2.09 o 
   5  13   0        1.98       -0.28      1.52 o 
   6  13   0       20.91       20.64      2.93 o 
   7  13   0        2.59        1.18      2.09 o 
   2  14   0        8.25        9.08      1.41 o 
   3  14   0        3.77        4.06      1.41 o 
   4  14   0        7.72        5.30      1.69 o 
   5  14   0       13.08       14.10      2.43 o 
   6  14   0        9.50        8.97      2.37 o 
   2  15   0        5.14        4.68      1.02 o 
   3  15   0        2.60        2.88      1.24 o 
   4  15   0        2.54        2.65      1.52 o 
   5  15   0        9.96        8.18      2.03 o 
  -3 -16   1        0.10        0.27      1.03 o 
  -2 -16   1       19.44       19.25      1.56 o 
  -1 -16   1        8.07        9.03      1.23 o 
   0 -16   1        3.27        1.87      1.13 o 
   1 -16   1        0.31       -1.18      1.44 o 
   2 -16   1        3.68        4.71      1.08 o 
  -5 -15   1        6.73        6.78      1.23 o 
  -4 -15   1       29.86       33.98      2.15 o 
  -3 -15   1        3.22        3.41      1.08 o 
  -2 -15   1       16.40       17.01      1.35 o 
  -1 -15   1        1.41        1.19      0.90 o 
   0 -15   1        8.88        6.11      1.09 o 
   1 -15   1       10.00       11.72      1.09 o 
   2 -15   1        4.52        3.47      1.09 o 
   3 -15   1        0.61        1.41      1.04 o 
   4 -15   1        3.90        3.82      1.22 o 
  -6 -14   1       10.12        8.70      1.60 o 
  -5 -14   1        9.15       10.18      1.25 o 
  -4 -14   1        3.85        4.09      0.97 o 
  -3 -14   1       10.55       10.54      1.15 o 
  -2 -14   1        5.13        5.67      0.99 o 
  -1 -14   1        4.31        3.92      0.92 o 
   0 -14   1        7.17        7.45      0.87 o 
   1 -14   1       16.66       19.19      1.81 o 
   2 -14   1       37.45       41.57      1.94 o 
   3 -14   1       10.71       12.56      2.06 o 
   4 -14   1        8.41        5.97      1.25 o 
   5 -14   1        6.84        7.98      1.38 o 
   6 -14   1        5.76        6.90      1.71 o 
  -7 -13   1        0.45        0.00      1.26 o 
  -6 -13   1       18.25       16.97      1.81 o 
  -5 -13   1        1.25        2.49      0.94 o 
  -4 -13   1        1.03        1.29      0.91 o 
  -3 -13   1       50.77       51.53      2.95 o 
  -2 -13   1       12.88       12.97      1.13 o 
  -1 -13   1        7.31        7.36      1.03 o 
   0 -13   1       27.06       23.81      1.33 o 
   1 -13   1       20.19       19.48      1.34 o 
   2 -13   1        8.08       12.25      1.20 o 
   3 -13   1        8.86        8.39      1.15 o 
   4 -13   1        3.04        4.98      1.11 o 
   5 -13   1       19.44       16.38      1.60 o 
   6 -13   1        1.08        0.45      2.48 o 
   7 -13   1        0.15       -1.27      1.27 o 
  -8 -12   1        2.79        4.62      1.69 o 
  -7 -12   1       21.77       21.68      4.09 o 
  -6 -12   1       38.55       32.96      2.19 o 
  -5 -12   1       18.57       23.93      1.70 o 
  -4 -12   1       12.58       13.01      1.15 o 
  -3 -12   1       45.03       39.92      1.87 o 
  -2 -12   1       50.26       51.74      1.47 o 
  -1 -12   1       55.22       58.38      1.88 o 
   0 -12   1       17.49       16.91      1.13 o 
   1 -12   1       34.90       30.42      1.42 o 
   2 -12   1       96.65       99.34      2.45 o 
   3 -12   1        1.35        1.29      0.83 o 
   4 -12   1       57.84       60.48      2.17 o 
   5 -12   1       20.13       19.64      1.58 o 
   6 -12   1        5.73        5.72      1.29 o 
   7 -12   1       10.75       10.34      1.87 o 
   8 -12   1        8.48        8.15      1.85 o 
  -9 -11   1        8.61       11.82      2.76 o 
  -8 -11   1       40.62       40.10      5.72 o 
  -7 -11   1        3.79        1.82      1.27 o 
  -6 -11   1        9.84        9.91      1.41 o 
  -5 -11   1       54.44       58.39      2.15 o 
  -4 -11   1       14.03       14.16      1.07 o 
  -3 -11   1       55.62       53.13      1.72 o 
  -2 -11   1        7.03        6.28      0.79 o 
  -1 -11   1       83.28       83.02      3.02 o 
   0 -11   1       50.13       47.52      1.61 o 
   1 -11   1       13.91       15.39      1.13 o 
   2 -11   1       47.33       49.04      1.66 o 
   3 -11   1       25.52       25.77      1.90 o 
   4 -11   1        5.93        6.05      0.98 o 
   5 -11   1       18.63       15.79      1.39 o 
   6 -11   1        4.60        2.21      1.07 o 
   7 -11   1        6.37        8.89      1.69 o 
   8 -11   1       21.83       19.67      2.29 o 
  -9 -10   1        8.85       10.48      1.83 o 
  -8 -10   1       44.11       46.05      3.36 o 
  -7 -10   1        0.83        1.36      1.15 o 
  -6 -10   1       75.98       78.37      2.30 o 
  -5 -10   1       68.96       75.21      2.36 o 
  -4 -10   1        4.73        4.89      0.73 o 
  -3 -10   1       94.89       89.10      2.19 o 
  -2 -10   1       22.42       20.77      0.70 o 
  -1 -10   1        8.49        8.62      0.65 o 
   0 -10   1       68.16       69.64      1.79 o 
   1 -10   1      124.78      111.18      4.18 o 
   2 -10   1      115.49      105.33      5.57 o 
   3 -10   1      102.08      102.95      2.39 o 
   4 -10   1       28.06       25.92      1.45 o 
   5 -10   1       60.50       55.17      2.04 o 
   6 -10   1       25.84       25.85      1.69 o 
   7 -10   1       49.40       52.30      2.86 o 
   8 -10   1        7.30        8.75      1.75 o 
   9 -10   1        2.83        2.19      1.61 o 
 -10  -9   1        3.63        5.08      1.65 o 
  -9  -9   1      153.25      154.55     14.21 o 
  -8  -9   1       19.66       19.95      1.96 o 
  -7  -9   1       33.00       30.01      2.11 o 
  -6  -9   1       18.81       17.21      1.26 o 
  -5  -9   1       98.04       95.56      2.23 o 
  -4  -9   1      152.07      156.62      2.55 o 
  -3  -9   1      127.59      121.80      2.31 o 
  -2  -9   1      535.49      525.84      5.97 o 
  -1  -9   1      132.58      133.54      1.73 o 
   0  -9   1       81.80       86.12      1.49 o 
   1  -9   1      180.16      165.11      3.95 o 
   2  -9   1      182.01      173.67      3.03 o 
   3  -9   1       17.39       16.11      1.09 o 
   4  -9   1       19.93       19.68      1.25 o 
   5  -9   1       12.08       10.56      1.10 o 
   6  -9   1       55.48       54.08      2.10 o 
   7  -9   1       33.03       38.83      2.47 o 
   8  -9   1       24.56       28.51      5.84 o 
   9  -9   1       16.34       18.07      4.26 o 
 -10  -8   1       71.05       72.67      9.05 o 
  -9  -8   1      113.64      123.16      4.06 o 
  -8  -8   1        0.76       -0.85      0.85 o 
  -7  -8   1        4.24        5.76      1.00 o 
  -6  -8   1       81.99       79.51      1.92 o 
  -5  -8   1       49.84       47.17      1.38 o 
  -4  -8   1       56.62       57.70      1.39 o 
  -3  -8   1      359.02      339.79      3.56 o 
  -2  -8   1      203.23      199.47      3.34 o 
  -1  -8   1       28.84       28.74      1.27 o 
   0  -8   1       66.52       60.97      0.98 o 
   1  -8   1      153.52      151.69      2.16 o 
   2  -8   1       49.50       48.13      1.04 o 
   3  -8   1      794.91      793.95      8.74 o 
   4  -8   1      111.07      101.74      2.05 o 
   5  -8   1       85.69       77.87      2.20 o 
   6  -8   1      190.41      186.13      4.50 o 
   7  -8   1        3.38        4.61      1.33 o 
   8  -8   1       24.89       29.51      2.31 o 
   9  -8   1       14.55       15.72      2.88 o 
  10  -8   1        6.51        7.02      1.84 o 
 -11  -7   1       10.62        9.04      1.64 o 
 -10  -7   1       45.62       45.03      3.32 o 
  -9  -7   1       33.70       38.65      2.71 o 
  -8  -7   1       33.01       26.91      2.17 o 
  -7  -7   1       83.93       85.49      2.40 o 
  -6  -7   1       38.94       37.59      1.59 o 
  -5  -7   1       28.75       24.32      1.11 o 
  -4  -7   1      759.01      741.38      8.10 o 
  -3  -7   1      517.56      544.91      5.29 o 
  -2  -7   1      537.53      532.49      6.99 o 
  -1  -7   1      267.82      263.01      4.54 o 
   0  -7   1      595.10      641.02      9.55 o 
   1  -7   1      245.62      244.59      3.00 o 
   2  -7   1       49.34       48.49      1.11 o 
   3  -7   1        4.40        4.45      0.50 o 
   4  -7   1      592.60      570.21      5.98 o 
   5  -7   1       22.33       23.19      1.19 o 
   6  -7   1       95.54       89.27      2.44 o 
   7  -7   1       47.22       46.11      3.38 o 
   8  -7   1       25.54       25.97      1.83 o 
   9  -7   1        1.35        0.66      1.35 o 
  10  -7   1        4.76        4.66      1.71 o 
 -11  -6   1       13.70       18.13      1.90 o 
 -10  -6   1        4.21        1.21      1.55 o 
  -9  -6   1      100.98      108.22      3.12 o 
  -8  -6   1       16.74       15.38      2.92 o 
  -7  -6   1       23.74       22.29      1.43 o 
  -6  -6   1      173.91      164.10      3.18 o 
  -5  -6   1       28.83       28.27      0.95 o 
  -4  -6   1       85.08       80.60      1.51 o 
  -3  -6   1       32.44       32.59      0.73 o 
  -2  -6   1      130.09      122.74      2.20 o 
  -1  -6   1       20.42       18.68      0.91 o 
   0  -6   1      523.32      518.18      7.85 o 
   1  -6   1      482.08      507.13      5.54 o 
   2  -6   1      190.98      189.82      2.26 o 
   3  -6   1     1155.50     1135.06     10.63 o 
   4  -6   1       73.14       77.23      1.46 o 
   5  -6   1      271.23      248.33      3.27 o 
   6  -6   1      249.01      248.77      5.29 o 
   7  -6   1      195.37      189.33      3.85 o 
   8  -6   1       99.03       94.04      3.37 o 
   9  -6   1       19.48       12.59      1.60 o 
  10  -6   1        3.02        1.16      1.31 o 
 -11  -5   1        0.92        1.83      1.24 o 
 -10  -5   1       26.00       24.75      1.93 o 
  -9  -5   1        5.87        5.61      1.48 o 
  -8  -5   1      159.69      149.80      3.34 o 
  -7  -5   1      210.00      202.47      3.94 o 
  -6  -5   1      404.76      407.17      5.05 o 
  -5  -5   1       70.53       66.42      1.44 o 
  -4  -5   1      281.99      290.28      3.18 o 
  -3  -5   1     1457.23     1513.17     13.53 o 
  -2  -5   1      461.05      431.42      5.68 o 
  -1  -5   1      379.94      399.95      6.20 o 
   0  -5   1     3043.74     3270.31     44.81 o 
   1  -5   1      952.63      998.20      9.11 o 
   2  -5   1      158.77      169.95      2.04 o 
   3  -5   1      535.16      588.18      5.80 o 
   4  -5   1      185.90      176.48      2.37 o 
   5  -5   1       54.15       55.96      1.47 o 
   6  -5   1      159.58      164.69      2.84 o 
   7  -5   1       28.50       30.27      1.47 o 
   8  -5   1       53.66       54.33      3.37 o 
   9  -5   1       10.48        9.32      1.52 o 
  10  -5   1       19.72       18.82      1.89 o 
  11  -5   1        0.39       -1.19      1.19 o 
 -11  -4   1       20.70       24.83      3.01 o 
 -10  -4   1       31.65       33.13      2.14 o 
  -9  -4   1      128.54      131.67      3.32 o 
  -8  -4   1        1.58        1.39      0.86 o 
  -7  -4   1       97.15       91.53      2.21 o 
  -6  -4   1       43.92       39.37      1.58 o 
  -5  -4   1       70.70       64.39      1.39 o 
  -4  -4   1     1044.74     1145.30     10.67 o 
  -3  -4   1      433.53      475.42      5.18 o 
  -2  -4   1     1010.55     1100.20     13.19 o 
  -1  -4   1      722.91      753.84     10.98 o 
   0  -4   1      549.10      548.02      7.89 o 
   1  -4   1      433.67      473.29      4.47 o 
   2  -4   1     2986.31     3147.52     27.79 o 
   3  -4   1     1669.74     1764.40     15.93 o 
   4  -4   1      482.15      494.20      5.67 o 
   5  -4   1      378.82      382.75      4.75 o 
   6  -4   1       95.80       90.07      2.32 o 
   7  -4   1      151.64      159.71      2.92 o 
   8  -4   1       69.84       66.24      2.60 o 
   9  -4   1       30.30       29.12      2.17 o 
  10  -4   1       72.97       72.02      2.84 o 
  11  -4   1        2.55        2.30      1.35 o 
 -12  -3   1       50.89       44.44      3.47 o 
 -11  -3   1       29.07       26.94      2.63 o 
 -10  -3   1        6.28        7.12      1.34 o 
  -9  -3   1        9.58       10.55      1.31 o 
  -8  -3   1       50.70       52.87      1.68 o 
  -7  -3   1       95.01       96.20      2.05 o 
  -6  -3   1       86.32       83.65      1.76 o 
  -5  -3   1       60.36       60.14      1.32 o 
  -4  -3   1     1266.94     1471.55     18.08 o 
  -3  -3   1     2056.60     2097.95     18.24 o 
  -2  -3   1     3362.67     3566.17     40.90 o 
  -1  -3   1     1578.54     1575.74     21.81 o 
   0  -3   1     3658.62     3745.47     51.44 o 
   1  -3   1      501.50      520.73      4.85 o 
   2  -3   1      227.15      257.48      2.71 o 
   3  -3   1      153.92      186.28      2.28 o 
   4  -3   1      131.55      152.45      2.28 o 
   5  -3   1      667.67      720.03      8.10 o 
   6  -3   1      167.83      169.42      4.00 o 
   7  -3   1       32.61       33.33      1.48 o 
   8  -3   1        3.38        3.84      0.86 o 
   9  -3   1      112.91      118.59      4.49 o 
  10  -3   1       20.95       24.59      2.21 o 
  11  -3   1        7.50        6.24      1.93 o 
 -12  -2   1        4.36        7.70      2.06 o 
 -11  -2   1        4.76        5.33      1.77 o 
 -10  -2   1      122.96      128.25      3.44 o 
  -9  -2   1      156.25      159.74      3.10 o 
  -8  -2   1      182.40      180.87      3.13 o 
  -7  -2   1      319.22      318.19      4.37 o 
  -6  -2   1      372.64      394.61      4.90 o 
  -5  -2   1        7.64       11.48      0.69 o 
  -4  -2   1      523.78      621.11      6.59 o 
  -3  -2   1      120.71      120.18      2.36 o 
  -2  -2   1     1015.23     1102.72      9.81 o 
  -1  -2   1      777.84      811.21      9.45 o 
   0  -2   1      100.83       91.23      1.33 o 
   1  -2   1      360.05      355.20      3.40 o 
   2  -2   1     2445.47     2560.85     22.48 o 
   3  -2   1      911.27      979.39      9.77 o 
   4  -2   1      980.83     1028.22     10.69 o 
   5  -2   1      869.21      880.73      9.64 o 
   6  -2   1     1092.67     1056.87     11.32 o 
   7  -2   1       43.52       43.44      1.53 o 
   8  -2   1        5.01        3.43      0.83 o 
   9  -2   1        0.35        0.48      0.88 o 
  10  -2   1        5.03        5.44      1.12 o 
  11  -2   1       23.41       30.31      2.86 o 
 -12  -1   1       25.90       21.83      2.70 o 
 -11  -1   1       47.83       54.73      3.28 o 
 -10  -1   1        9.70       11.95      1.50 o 
  -9  -1   1      176.57      165.28      3.85 o 
  -8  -1   1      440.63      422.79      5.57 o 
  -7  -1   1      611.42      593.20      7.25 o 
  -6  -1   1      104.37      101.82      2.41 o 
  -5  -1   1      685.93      667.93      7.36 o 
  -4  -1   1     1040.27     1100.31     11.21 o 
  -3  -1   1     1954.62     2035.13     20.16 o 
  -2  -1   1      855.36      912.95      9.11 o 
  -1  -1   1     2988.82     3277.89     37.63 o 
   0  -1   1     1551.02     1480.52     39.12 o 
   1  -1   1     3752.20     3950.68     35.03 o 
   2  -1   1     2824.46     3005.80     28.92 o 
   3  -1   1      240.99      240.33      2.96 o 
   4  -1   1      307.75      371.77      6.09 o 
   5  -1   1      470.37      464.02      5.51 o 
   6  -1   1      162.74      170.00      2.79 o 
   7  -1   1      120.54      121.04      2.78 o 
   8  -1   1      104.12      104.45      2.44 o 
   9  -1   1      147.50      154.63      3.55 o 
  10  -1   1        0.50       -0.34      1.09 o 
  11  -1   1        5.12        9.08      1.60 o 
 -12   0   1        8.70       15.67      2.34 o 
 -11   0   1        0.15        1.09      1.09 o 
 -10   0   1       16.93       15.82      1.65 o 
  -9   0   1        1.84        2.77      0.82 o 
  -8   0   1       89.61       86.13      3.13 o 
  -7   0   1      342.33      347.60      4.60 o 
  -6   0   1     1263.53     1247.74     13.09 o 
  -5   0   1       52.86       44.89      1.70 o 
  -4   0   1        8.82        7.18      0.51 o 
  -3   0   1      940.17      995.74     10.08 o 
  -2   0   1     1374.87     1523.69     13.31 o 
  -1   0   1     2136.56     1857.30     81.23 o 
   1   0   1        6.49        8.98      0.34 o 
   2   0   1     1700.35     1803.65     17.74 o 
   3   0   1     1457.14     1483.27     14.88 o 
   4   0   1      313.61      326.57      3.96 o 
   5   0   1      277.49      286.48      3.75 o 
   6   0   1        0.62        1.26      0.60 o 
   7   0   1      147.55      144.55      2.68 o 
   8   0   1      159.84      145.31      2.87 o 
   9   0   1       73.98       81.21      2.91 o 
  10   0   1       12.77       11.66      1.56 o 
  11   0   1        2.16        0.29      1.22 o 
 -12   1   1       26.00       24.19      2.23 o 
 -11   1   1       49.21       51.54      2.65 o 
 -10   1   1       10.92       10.72      1.47 o 
  -9   1   1      179.79      169.37      3.77 o 
  -8   1   1      448.42      421.66      5.51 o 
  -7   1   1      611.53      594.03      6.99 o 
  -6   1   1      106.32      102.88      1.92 o 
  -5   1   1      684.99      680.25      7.36 o 
  -4   1   1     1030.29     1091.19     11.20 o 
  -3   1   1     1996.08     2066.88     20.16 o 
  -2   1   1      867.50      920.01      9.57 o 
  -1   1   1     3046.94     3361.98     37.82 o 
   0   1   1     1541.02     1498.88     23.87 o 
   1   1   1     3743.61     3969.20     36.54 o 
   2   1   1     2807.77     2947.52     28.15 o 
   3   1   1      239.52      239.63      2.67 o 
   4   1   1      310.38      371.37      3.99 o 
   5   1   1      470.46      463.59      5.48 o 
   6   1   1      168.80      169.88      2.74 o 
   7   1   1      115.96      116.72      2.56 o 
   8   1   1      107.34      112.31      2.44 o 
   9   1   1      146.02      153.41      3.81 o 
  10   1   1        0.70       -0.14      1.10 o 
  11   1   1        5.13        6.58      2.17 o 
 -12   2   1        4.24        5.77      1.60 o 
 -11   2   1        4.46        5.40      2.12 o 
 -10   2   1      121.81      125.38      3.92 o 
  -9   2   1      152.75      151.76      3.58 o 
  -8   2   1      186.65      180.17      5.57 o 
  -7   2   1      326.06      323.91      4.30 o 
  -6   2   1      377.30      394.63      4.34 o 
  -5   2   1        9.08       15.32      0.64 o 
  -4   2   1      511.23      605.51      5.32 o 
  -3   2   1      119.49      118.61      1.65 o 
  -2   2   1     1025.45     1087.73     11.06 o 
  -1   2   1      771.29      801.08     14.04 o 
   0   2   1       84.89       81.24      0.87 o 
   1   2   1      362.77      355.49      3.84 o 
   2   2   1     2422.47     2513.67     22.45 o 
   3   2   1      866.82      918.31      8.93 o 
   4   2   1      981.56     1013.76      9.64 o 
   5   2   1      865.56      875.01      9.46 o 
   6   2   1     1070.41     1020.56     11.21 o 
   7   2   1       42.18       39.34      1.76 o 
   8   2   1        5.24        3.35      0.96 o 
   9   2   1        0.36       -1.20      1.27 o 
  10   2   1        4.35        3.65      1.26 o 
  11   2   1       23.68       24.23      2.12 o 
 -12   3   1       52.87       51.28      2.91 o 
 -11   3   1       31.31       34.63      2.59 o 
 -10   3   1        5.54        5.24      1.30 o 
  -9   3   1        9.40        8.42      1.25 o 
  -8   3   1       48.86       49.50      1.94 o 
  -7   3   1       92.03       89.53      2.37 o 
  -6   3   1       86.61       88.13      1.53 o 
  -5   3   1       64.89       64.70      1.84 o 
  -4   3   1     1285.67     1475.43     15.13 o 
  -3   3   1     1978.95     1977.36     20.50 o 
  -2   3   1     3363.68     3557.67     34.67 o 
  -1   3   1     1566.56     1564.90     28.54 o 
   0   3   1     3617.84     3743.04     42.33 o 
   1   3   1      497.53      512.93      6.41 o 
   2   3   1      229.18      254.45      2.65 o 
   3   3   1      159.63      195.87      2.33 o 
   4   3   1      130.91      152.35      2.99 o 
   5   3   1      679.59      734.45      8.01 o 
   6   3   1      168.68      166.80      2.71 o 
   7   3   1       31.14       32.10      1.68 o 
   8   3   1        3.49        3.71      0.98 o 
   9   3   1      116.05      117.99      3.29 o 
  10   3   1       19.67       21.21      1.85 o 
  11   3   1        7.58        9.38      2.07 o 
 -11   4   1       21.14       23.59      2.03 o 
 -10   4   1       32.68       33.11      2.08 o 
  -9   4   1      127.15      129.37      3.32 o 
  -8   4   1        1.80        2.80      0.90 o 
  -7   4   1      104.58       95.56      2.41 o 
  -6   4   1       42.04       36.12      1.20 o 
  -5   4   1       75.19       67.56      1.40 o 
  -4   4   1     1054.28     1158.37     12.03 o 
  -3   4   1      433.80      470.76      5.36 o 
  -2   4   1     1022.65     1110.36     11.01 o 
  -1   4   1      746.00      774.89     15.73 o 
   0   4   1      545.43      534.93      6.32 o 
   1   4   1      429.77      458.50      7.04 o 
   2   4   1     2978.39     3125.23     36.53 o 
   3   4   1     1639.91     1738.85     17.88 o 
   4   4   1      480.39      494.65      5.54 o 
   5   4   1      382.97      373.04      4.58 o 
   6   4   1       94.99       88.49      2.27 o 
   7   4   1      150.12      168.93      3.43 o 
   8   4   1       69.24       69.60      2.34 o 
   9   4   1       30.67       26.89      1.90 o 
  10   4   1       72.71       68.24      3.53 o 
  11   4   1        2.79        4.17      1.87 o 
 -11   5   1        1.17        0.03      1.39 o 
 -10   5   1       25.53       23.38      2.45 o 
  -9   5   1        5.56        7.63      1.26 o 
  -8   5   1      156.61      144.26      3.28 o 
  -7   5   1      203.87      196.84      3.72 o 
  -6   5   1      400.13      392.53      5.81 o 
  -5   5   1       69.72       67.11      1.44 o 
  -4   5   1      281.68      283.77      3.48 o 
  -3   5   1     1464.43     1500.00     15.05 o 
  -2   5   1      458.84      439.26      4.54 o 
  -1   5   1      386.24      401.15      8.91 o 
   0   5   1     3024.63     3257.12     36.73 o 
   1   5   1      963.75      993.41     16.25 o 
   2   5   1      161.24      173.60      2.62 o 
   3   5   1      522.35      569.54      9.11 o 
   4   5   1      185.25      179.03      4.10 o 
   5   5   1       58.48       59.42      2.31 o 
   6   5   1      161.50      166.36      3.20 o 
   7   5   1       28.51       29.13      1.62 o 
   8   5   1       52.55       45.60      2.67 o 
   9   5   1        9.87        9.25      1.82 o 
  10   5   1       19.27       20.50      2.39 o 
  11   5   1        0.28        1.10      1.75 o 
 -11   6   1       13.01       16.07      2.28 o 
 -10   6   1        4.05        1.49      1.43 o 
  -9   6   1       99.39      104.80      3.84 o 
  -8   6   1       17.01       17.72      1.38 o 
  -7   6   1       21.09       23.76      1.41 o 
  -6   6   1      171.04      167.10      3.11 o 
  -5   6   1       32.60       29.99      1.00 o 
  -4   6   1       85.66       79.27      1.40 o 
  -3   6   1       29.24       27.75      0.68 o 
  -2   6   1      131.05      123.79      3.78 o 
  -1   6   1       23.00       22.05      1.35 o 
   0   6   1      528.53      525.36      7.08 o 
   1   6   1      491.77      513.30      6.27 o 
   2   6   1      198.08      194.75      2.88 o 
   3   6   1     1144.98     1123.65     16.69 o 
   4   6   1       71.41       72.72      1.66 o 
   5   6   1      268.73      241.98      4.93 o 
   6   6   1      245.00      231.35      7.39 o 
   7   6   1      195.74      196.71      6.46 o 
   8   6   1       99.34       92.91      3.53 o 
   9   6   1       19.18       12.46      1.95 o 
  10   6   1        3.24        1.86      1.59 o 
 -11   7   1       10.47       12.62      2.14 o 
 -10   7   1       45.98       51.68      6.91 o 
  -9   7   1       32.03       35.13      2.57 o 
  -8   7   1       32.82       27.79      2.08 o 
  -7   7   1       84.26       87.23      2.93 o 
  -6   7   1       38.43       33.93      1.82 o 
  -5   7   1       29.09       24.72      1.16 o 
  -4   7   1      755.72      724.85      7.77 o 
  -3   7   1      518.27      544.82      6.66 o 
  -2   7   1      527.61      518.34     11.90 o 
  -1   7   1      271.23      271.38      6.54 o 
   0   7   1      604.31      637.46      7.59 o 
   1   7   1      237.90      240.33      3.31 o 
   2   7   1       48.84       49.49      1.24 o 
   3   7   1        4.53        4.40      1.52 o 
   4   7   1      604.14      580.54      9.41 o 
   5   7   1       21.28       21.01      1.59 o 
   6   7   1       97.09       97.60      3.04 o 
   7   7   1       49.53       46.72      2.82 o 
   8   7   1       25.51       25.58      2.21 o 
   9   7   1        1.53       -1.25      1.25 o 
  10   7   1        5.01        5.73      1.77 o 
 -10   8   1       70.26       78.22      3.60 o 
  -9   8   1      112.10      125.26      4.13 o 
  -8   8   1        0.84       -0.17      1.89 o 
  -7   8   1        4.12        4.31      1.21 o 
  -6   8   1       83.20       82.80      2.55 o 
  -5   8   1       51.82       49.58      1.80 o 
  -4   8   1       56.41       59.40      1.65 o 
  -3   8   1      356.21      333.59      8.63 o 
  -2   8   1      208.52      210.70      5.70 o 
  -1   8   1       30.29       29.44      1.80 o 
   0   8   1       64.64       57.45      1.15 o 
   1   8   1      147.56      146.48      2.01 o 
   2   8   1       48.29       43.36      1.63 o 
   3   8   1      795.13      783.87     12.10 o 
   4   8   1      113.25      104.47      2.80 o 
   5   8   1       88.47       82.69      5.27 o 
   6   8   1      194.61      197.98      5.98 o 
   7   8   1        3.20        1.73      1.21 o 
   8   8   1       24.34       23.50      2.15 o 
   9   8   1       15.00       16.44      2.08 o 
  10   8   1        6.39        7.04      3.67 o 
 -10   9   1        4.11        3.34      1.62 o 
  -9   9   1      154.02      161.30      4.65 o 
  -8   9   1       19.03       22.32      1.92 o 
  -7   9   1       32.54       31.45      1.98 o 
  -6   9   1       19.22       17.63      1.75 o 
  -5   9   1       97.45       88.84      2.37 o 
  -4   9   1      156.74      156.02      3.00 o 
  -3   9   1      130.14      128.64      4.46 o 
  -2   9   1      535.91      538.76     12.18 o 
  -1   9   1      134.82      138.00      4.23 o 
   0   9   1       85.17       87.12      1.95 o 
   1   9   1      186.07      172.93      2.83 o 
   2   9   1      178.51      174.21      3.43 o 
   3   9   1       18.66       16.49      1.19 o 
   4   9   1       23.21       22.50      1.83 o 
   5   9   1       11.53       11.33      1.28 o 
   6   9   1       57.80       56.63      2.44 o 
   7   9   1       32.38       31.96      3.10 o 
   8   9   1       23.29       26.05      2.25 o 
   9   9   1       15.59       10.16      1.86 o 
  -9  10   1        9.34       10.89      1.72 o 
  -8  10   1       44.74       46.78      4.34 o 
  -7  10   1        0.77        0.49      1.72 o 
  -6  10   1       73.95       81.53      2.62 o 
  -5  10   1       68.85       74.84      4.06 o 
  -4  10   1        5.15        3.83      1.41 o 
  -3  10   1       95.06       93.84      3.83 o 
  -2  10   1       19.97       17.99      1.86 o 
  -1  10   1        9.91       10.38      1.41 o 
   0  10   1       63.97       62.49      2.65 o 
   1  10   1      125.93      111.89      2.19 o 
   2  10   1      113.27      100.12      2.43 o 
   3  10   1      105.54      109.21      2.69 o 
   4  10   1       27.28       26.36      1.83 o 
   5  10   1       61.22       60.89      2.30 o 
   6  10   1       27.25       28.71      1.98 o 
   7  10   1       47.66       54.97      3.72 o 
   8  10   1        8.05        8.14      1.75 o 
   9  10   1        2.52        1.27      1.38 o 
  -9  11   1        9.47       12.44      1.63 o 
  -8  11   1       41.03       44.34      3.75 o 
  -7  11   1        3.74        4.34      1.35 o 
  -6  11   1       10.52       13.99      2.48 o 
  -5  11   1       55.39       59.05      3.72 o 
  -4  11   1       13.62       11.50      1.92 o 
  -3  11   1       57.76       56.85      3.10 o 
  -2  11   1        7.64        8.46      1.47 o 
  -1  11   1       81.94       83.35      3.21 o 
   0  11   1       49.26       48.44      2.37 o 
   1  11   1       14.59       13.69      1.07 o 
   2  11   1       47.69       51.73      1.67 o 
   3  11   1       25.02       25.09      1.42 o 
   4  11   1        5.40        5.93      1.03 o 
   5  11   1       18.69       16.54      1.49 o 
   6  11   1        3.98        3.12      1.14 o 
   7  11   1        6.69        6.84      1.44 o 
   8  11   1       21.18       19.29      4.71 o 
  -8  12   1        3.19        0.17      2.14 o 
  -7  12   1       21.43       21.60      3.10 o 
  -6  12   1       38.29       31.24      3.38 o 
  -5  12   1       19.14       28.03      2.93 o 
  -4  12   1       12.67       13.48      2.20 o 
  -3  12   1       45.22       44.10      2.88 o 
  -2  12   1       50.49       53.07      2.93 o 
  -1  12   1       53.38       55.89      2.71 o 
   0  12   1       17.60       17.93      1.69 o 
   1  12   1       35.58       30.59      0.96 o 
   2  12   1       94.82       98.34      2.33 o 
   3  12   1        1.42        1.73      1.21 o 
   4  12   1       57.70       64.89      2.19 o 
   5  12   1       19.35       20.50      2.06 o 
   6  12   1        5.61        7.47      1.58 o 
   7  12   1       10.73       15.29      2.85 o 
   8  12   1        8.57        7.61      2.93 o 
  -7  13   1        0.34        1.75      1.97 o 
  -6  13   1       17.81       18.05      2.82 o 
  -5  13   1        1.25       -1.07      1.58 o 
  -4  13   1        1.23        0.17      1.47 o 
  -3  13   1       50.64       57.13      3.27 o 
  -2  13   1       12.38       12.86      1.80 o 
  -1  13   1        7.04        6.94      1.35 o 
   0  13   1       26.98       23.63      1.80 o 
   1  13   1       21.00       24.98      1.75 o 
   2  13   1        8.15       11.44      0.92 o 
   3  13   1        8.90        9.94      0.98 o 
   4  13   1        3.11        5.25      1.75 o 
   5  13   1       19.11       16.89      1.92 o 
   6  13   1        1.05        0.59      0.97 o 
   7  13   1        0.16        0.56      1.49 o 
  -6  14   1       10.54        8.57      2.43 o 
  -5  14   1        9.35        7.95      2.20 o 
  -4  14   1        3.72        6.99      1.80 o 
  -3  14   1       10.97       13.31      1.97 o 
  -2  14   1        5.13        6.15      1.58 o 
  -1  14   1        4.08        4.51      1.24 o 
   0  14   1        7.46        7.65      0.86 o 
   1  14   1       16.62       20.19      1.47 o 
   3  14   1       11.00        9.42      1.52 o 
   4  14   1        8.78       11.79      1.92 o 
   5  14   1        7.08        7.11      1.97 o 
   6  14   1        5.63        8.01      2.26 o 
  -5  15   1        6.69        6.94      2.09 o 
  -4  15   1       29.16       29.04      2.93 o 
  -3  15   1        3.15        2.99      1.41 o 
  -2  15   1       16.82       17.26      1.86 o 
  -1  15   1        1.56       -0.17      0.90 o 
   4  15   1        3.95        4.29      1.41 o 
  -3  16   1        0.08        2.99      1.41 o 
  -3 -16   2        8.08        9.33      1.43 o 
  -2 -16   2        8.74        8.05      1.27 o 
  -1 -16   2        1.18        0.81      0.91 o 
   0 -16   2        1.41        2.00      0.83 o 
   1 -16   2        5.98        5.70      1.35 o 
   2 -16   2       14.22       15.82      1.83 o 
  -5 -15   2       21.09       21.31      1.82 o 
  -4 -15   2        3.34        6.28      2.51 o 
  -3 -15   2        6.44        9.36      1.20 o 
  -2 -15   2        4.73        4.25      1.19 o 
  -1 -15   2        2.18        1.57      0.84 o 
   0 -15   2       15.99       16.62      1.40 o 
   1 -15   2        3.44        3.49      1.09 o 
   2 -15   2        5.93        7.32      1.54 o 
   3 -15   2        2.38        2.24      1.27 o 
   4 -15   2        4.33        5.53      1.53 o 
  -6 -14   2        7.77        6.36      1.38 o 
  -5 -14   2       18.86       19.74      1.67 o 
  -4 -14   2        0.91       -0.60      0.91 o 
  -3 -14   2       18.43       21.85      1.42 o 
  -2 -14   2       18.09       21.23      2.90 o 
  -1 -14   2       25.38       26.57      1.50 o 
   0 -14   2        2.28        2.93      0.94 o 
   1 -14   2       33.75       39.35      1.93 o 
   2 -14   2       19.40       21.36      2.01 o 
   3 -14   2        2.00        0.95      1.05 o 
   4 -14   2        8.88       10.40      1.41 o 
   5 -14   2        3.44        3.29      1.27 o 
  -7 -13   2        1.72        1.88      1.04 o 
  -6 -13   2        8.60        9.16      1.57 o 
  -5 -13   2       13.97       13.23      1.37 o 
  -4 -13   2       25.08       25.56      1.80 o 
  -3 -13   2       17.30       17.77      1.20 o 
  -2 -13   2       39.03       39.77      1.73 o 
  -1 -13   2        9.00        6.55      0.91 o 
   0 -13   2       13.04       11.32      1.11 o 
   1 -13   2       41.48       38.46      2.91 o 
   2 -13   2       21.54       23.23      2.29 o 
   3 -13   2       62.33       60.74      3.78 o 
   4 -13   2        6.09        5.92      1.37 o 
   5 -13   2       11.06       11.83      1.51 o 
   6 -13   2        8.36        6.98      1.44 o 
  -8 -12   2        2.13        2.41      1.13 o 
  -7 -12   2       39.65       44.47      2.14 o 
  -6 -12   2        1.47        0.74      0.89 o 
  -5 -12   2        8.40        8.05      1.03 o 
  -4 -12   2       80.77       84.39      3.17 o 
  -3 -12   2       10.79       10.82      0.85 o 
  -2 -12   2       93.99      101.88      2.50 o 
  -1 -12   2       13.52       16.15      1.04 o 
   0 -12   2       16.98       17.47      1.41 o 
   1 -12   2       21.69       24.73      2.16 o 
   2 -12   2       12.85       12.54      1.47 o 
   3 -12   2       13.94       12.71      1.29 o 
   4 -12   2        9.86       13.56      1.37 o 
   5 -12   2        1.58        1.99      1.10 o 
   6 -12   2        1.30       -0.06      1.15 o 
   7 -12   2       12.66        9.03      1.83 o 
  -9 -11   2        7.46        6.28      1.61 o 
  -8 -11   2        3.89        4.29      1.20 o 
  -7 -11   2        6.40        5.71      1.13 o 
  -6 -11   2        1.50        0.20      1.00 o 
  -5 -11   2       20.11       21.78      1.15 o 
  -4 -11   2        8.46       10.69      0.82 o 
  -3 -11   2       12.83        9.81      1.38 o 
  -2 -11   2       89.08       91.08      3.95 o 
  -1 -11   2        1.67        0.06      1.18 o 
   0 -11   2      106.60      108.39      2.28 o 
   1 -11   2       31.12       31.63      2.00 o 
   2 -11   2       53.26       54.94      1.83 o 
   3 -11   2       98.72       98.27      2.56 o 
   4 -11   2        3.10        2.68      0.96 o 
   5 -11   2        7.41        6.82      1.22 o 
   6 -11   2       33.49       33.89      2.67 o 
   7 -11   2        6.47        6.96      1.65 o 
   8 -11   2       21.35       25.09      5.16 o 
 -10 -10   2        3.59        3.50      1.33 o 
  -9 -10   2        2.33        0.96      1.71 o 
  -8 -10   2        4.62        2.94      1.09 o 
  -7 -10   2       24.69       27.82      1.68 o 
  -6 -10   2      100.70      101.04      2.86 o 
  -5 -10   2       42.31       44.81      1.38 o 
  -4 -10   2      119.38      121.37      2.66 o 
  -3 -10   2       60.61       69.23      4.15 o 
  -2 -10   2       10.19        6.88      1.47 o 
  -1 -10   2       62.68       62.49      2.93 o 
   0 -10   2       58.39       57.40      1.47 o 
   1 -10   2       72.50       73.43      1.84 o 
   2 -10   2       29.35       27.64      1.36 o 
   3 -10   2       14.78       16.18      1.23 o 
   4 -10   2       82.69       85.02      2.40 o 
   5 -10   2       97.80      101.51      2.79 o 
   6 -10   2       47.04       45.06      2.19 o 
   7 -10   2       32.70       40.34      7.25 o 
   8 -10   2       15.70       19.95      2.59 o 
 -10  -9   2       38.87       41.77      2.42 o 
  -9  -9   2       15.44       15.32      1.61 o 
  -8  -9   2        2.02        0.64      1.15 o 
  -7  -9   2        8.66       10.38      1.39 o 
  -6  -9   2       94.37       90.17      2.04 o 
  -5  -9   2       10.04       10.93      0.82 o 
  -4  -9   2      127.72      133.19      1.96 o 
  -3  -9   2      101.28      105.72      2.09 o 
  -2  -9   2       14.02       13.37      1.49 o 
  -1  -9   2      320.31      308.35      5.66 o 
   0  -9   2       10.16       11.77      0.56 o 
   1  -9   2       78.11       74.66      1.74 o 
   2  -9   2      359.62      350.71      5.16 o 
   3  -9   2       24.41       21.65      1.29 o 
   4  -9   2       15.12       17.73      1.29 o 
   5  -9   2       39.26       40.72      1.91 o 
   6  -9   2       20.02       17.41      1.79 o 
   7  -9   2       72.74       71.20      3.09 o 
   8  -9   2        0.29       -0.51      1.35 o 
   9  -9   2       15.02       10.86      2.00 o 
 -11  -8   2       10.65       10.13      1.65 o 
 -10  -8   2        9.81        7.44      1.29 o 
  -9  -8   2       29.05       29.17      2.01 o 
  -8  -8   2       20.11       18.47      1.53 o 
  -7  -8   2        2.18        2.53      0.87 o 
  -6  -8   2       38.50       44.61      1.39 o 
  -5  -8   2        9.64       10.16      0.75 o 
  -4  -8   2      382.24      365.73      3.87 o 
  -3  -8   2      371.25      360.28      5.45 o 
  -2  -8   2       76.59       85.43      2.39 o 
  -1  -8   2      162.72      151.85      3.31 o 
   0  -8   2      174.76      162.89      2.91 o 
   1  -8   2       76.69       67.39      1.18 o 
   2  -8   2       71.59       69.02      1.51 o 
   3  -8   2      244.92      230.04      4.41 o 
   4  -8   2       61.65       70.61      2.04 o 
   5  -8   2       57.54       54.14      1.99 o 
   6  -8   2       55.69       53.91      3.92 o 
   7  -8   2        3.97        3.66      1.35 o 
   8  -8   2       57.51       60.79      3.08 o 
   9  -8   2       14.24       13.99      3.30 o 
 -11  -7   2        5.04        6.55      1.29 o 
 -10  -7   2       84.97       92.80      3.08 o 
  -9  -7   2        4.09        3.74      1.20 o 
  -8  -7   2       85.64       90.19      3.25 o 
  -7  -7   2      149.20      147.66      3.16 o 
  -6  -7   2       39.03       36.98      1.52 o 
  -5  -7   2       27.12       31.60      1.39 o 
  -4  -7   2      269.50      267.86      2.93 o 
  -3  -7   2     1200.63     1194.44     12.70 o 
  -2  -7   2       29.31       28.30      1.16 o 
  -1  -7   2      425.99      420.56      6.85 o 
   0  -7   2      439.19      448.20      6.14 o 
   1  -7   2       12.36       13.36      0.72 o 
   2  -7   2      303.55      286.04      3.26 o 
   3  -7   2      105.78      104.82      1.86 o 
   4  -7   2      628.64      624.52      6.57 o 
   5  -7   2      185.79      174.74      3.03 o 
   6  -7   2       85.51       80.05      2.38 o 
   7  -7   2       39.78       37.82      2.71 o 
   8  -7   2       16.09       14.97      1.93 o 
   9  -7   2       25.66       19.45      2.37 o 
  10  -7   2        3.57        3.74      1.79 o 
 -11  -6   2       53.06       61.89      4.35 o 
 -10  -6   2        6.78        8.43      1.19 o 
  -9  -6   2       12.40       14.44      1.48 o 
  -8  -6   2       96.14       87.83      2.50 o 
  -7  -6   2      155.64      151.09      3.17 o 
  -6  -6   2      160.26      155.45      3.30 o 
  -5  -6   2      493.19      490.10      7.24 o 
  -4  -6   2      958.23      960.52      8.84 o 
  -3  -6   2      237.60      220.38      3.00 o 
  -2  -6   2       73.12       73.20      1.59 o 
  -1  -6   2      484.40      523.74      8.13 o 
   0  -6   2      117.98      106.43      2.09 o 
   1  -6   2      117.17      109.78      1.70 o 
   2  -6   2       65.11       61.34      1.31 o 
   3  -6   2      122.17      123.23      1.86 o 
   4  -6   2      198.86      195.96      2.70 o 
   5  -6   2      219.90      204.33      3.22 o 
   6  -6   2      129.53      126.71      2.59 o 
   7  -6   2       15.07       15.16      1.50 o 
   8  -6   2      123.26      132.82      3.44 o 
   9  -6   2       34.56       32.59      2.45 o 
  10  -6   2        3.06       -1.04      1.57 o 
 -11  -5   2       24.87       26.04      2.04 o 
 -10  -5   2       13.89       12.60      1.31 o 
  -9  -5   2       22.27       22.48      1.88 o 
  -8  -5   2       54.48       60.14      2.08 o 
  -7  -5   2      600.68      548.80      7.76 o 
  -6  -5   2      122.17      125.08      5.24 o 
  -5  -5   2      127.56      119.03      1.95 o 
  -4  -5   2        3.76        4.14      0.36 o 
  -3  -5   2      132.47      138.11      2.05 o 
  -2  -5   2      183.95      183.53      5.47 o 
  -1  -5   2      737.55      772.86     21.32 o 
   0  -5   2     3413.66     3439.47     47.30 o 
   1  -5   2      827.75      870.29      8.74 o 
   2  -5   2       28.00       26.88      0.91 o 
   3  -5   2      589.82      595.45      6.01 o 
   4  -5   2       24.59       27.96      1.58 o 
   5  -5   2       23.91       27.53      1.31 o 
   6  -5   2       20.52       16.87      1.14 o 
   7  -5   2       45.53       48.15      1.74 o 
   8  -5   2       50.88       51.48      3.76 o 
   9  -5   2       17.70       20.26      1.85 o 
  10  -5   2        9.61        6.57      2.60 o 
 -12  -4   2       16.25       12.86      4.03 o 
 -11  -4   2        2.11        3.63      1.10 o 
 -10  -4   2       10.83        9.06      1.19 o 
  -9  -4   2       95.93       87.88      2.68 o 
  -8  -4   2      222.20      220.30      4.91 o 
  -7  -4   2      266.10      246.81      4.06 o 
  -6  -4   2      151.63      154.53      2.50 o 
  -5  -4   2     1024.52     1014.95     10.56 o 
  -4  -4   2      902.94      901.42      9.32 o 
  -3  -4   2      169.82      173.04      2.37 o 
  -2  -4   2     1308.69     1399.20     19.56 o 
  -1  -4   2      577.13      570.24      8.53 o 
   0  -4   2      100.16      100.73      2.03 o 
   1  -4   2      206.74      247.64      2.63 o 
   2  -4   2      205.38      204.22      2.42 o 
   3  -4   2      379.58      379.58      4.12 o 
   4  -4   2      111.73      109.61      1.97 o 
   5  -4   2      528.55      532.05      6.58 o 
   6  -4   2       32.53       36.10      1.38 o 
   7  -4   2       11.40       14.22      1.15 o 
   8  -4   2      116.81      119.99      2.80 o 
   9  -4   2       49.95       50.81      2.52 o 
  10  -4   2       20.45       18.69      1.90 o 
 -12  -3   2       14.94       15.94      2.46 o 
 -11  -3   2        8.78        7.58      1.79 o 
 -10  -3   2       33.96       32.00      1.73 o 
  -9  -3   2      119.85      123.60      6.27 o 
  -8  -3   2       29.27       37.01      1.44 o 
  -7  -3   2      415.81      404.88      5.17 o 
  -6  -3   2      133.68      131.50      2.87 o 
  -5  -3   2      193.09      198.97      2.71 o 
  -4  -3   2      749.55      759.80      8.01 o 
  -3  -3   2      165.28      155.29      1.80 o 
  -2  -3   2      450.10      460.30      7.11 o 
  -1  -3   2      884.47      949.35     13.51 o 
   0  -3   2     1955.13     2009.10     27.77 o 
   1  -3   2       55.47       61.20      0.97 o 
   2  -3   2      295.61      290.18      3.16 o 
   3  -3   2     2565.77     2734.65     24.51 o 
   4  -3   2       41.03       41.58      2.43 o 
   5  -3   2      347.73      359.63      4.78 o 
   6  -3   2      641.81      599.95      7.25 o 
   7  -3   2       56.89       44.55      1.65 o 
   8  -3   2       35.10       38.78      1.83 o 
   9  -3   2        3.65        5.38      1.13 o 
  10  -3   2        4.74        4.74      1.43 o 
  11  -3   2       10.89       10.56      2.54 o 
 -12  -2   2       26.31       29.29      5.30 o 
 -11  -2   2       15.24       16.51      2.13 o 
 -10  -2   2       87.48       86.26      2.33 o 
  -9  -2   2       65.76       60.97      1.66 o 
  -8  -2   2       59.96       54.07      1.73 o 
  -7  -2   2        8.29        8.21      0.79 o 
  -6  -2   2      781.23      773.56      8.52 o 
  -5  -2   2      181.87      187.23      2.59 o 
  -4  -2   2        0.88        3.50      0.35 o 
  -3  -2   2     1017.33     1127.25     10.18 o 
  -2  -2   2     1633.75     1656.79     15.69 o 
  -1  -2   2     2573.34     2565.66     29.58 o 
   0  -2   2     1573.41     1655.06     14.71 o 
   1  -2   2      146.33      147.01      1.75 o 
   2  -2   2       72.43       96.76      1.37 o 
   3  -2   2      327.67      337.40      4.97 o 
   4  -2   2       55.23       45.58      1.22 o 
   5  -2   2       71.30       66.68      1.59 o 
   6  -2   2      604.97      601.21      7.21 o 
   7  -2   2        1.54        0.94      1.19 o 
   8  -2   2       80.77       78.85      2.25 o 
   9  -2   2       88.17       89.12      2.56 o 
  10  -2   2       25.30       27.14      1.84 o 
  11  -2   2        8.82       12.98      2.28 o 
 -12  -1   2        8.09       10.20      2.11 o 
 -11  -1   2       49.27       52.99      4.99 o 
 -10  -1   2       15.78       16.18      1.61 o 
  -9  -1   2       44.68       45.29      1.50 o 
  -8  -1   2      184.16      182.53      2.73 o 
  -7  -1   2        4.26        5.64      0.73 o 
  -6  -1   2      643.98      650.70      7.32 o 
  -5  -1   2        6.01        8.88      0.54 o 
  -4  -1   2      983.45     1113.93     11.79 o 
  -3  -1   2      625.05      647.81      6.86 o 
  -2  -1   2     1463.75     1548.61     15.32 o 
  -1  -1   2     5164.79     5413.75     47.89 o 
   0  -1   2      976.02     1007.77     10.12 o 
   1  -1   2     4006.36     4197.85     37.23 o 
   2  -1   2     5301.53     5460.58     53.42 o 
   3  -1   2     1280.97     1439.03     14.47 o 
   4  -1   2      520.52      526.20      6.10 o 
   5  -1   2      503.10      505.93      5.99 o 
   6  -1   2      444.75      437.02      5.61 o 
   7  -1   2       33.19       35.09      1.55 o 
   8  -1   2       26.02       25.15      1.94 o 
   9  -1   2      125.60      130.60      3.55 o 
  10  -1   2       31.31       29.86      3.45 o 
  11  -1   2        0.87       -1.71      1.71 o 
 -12   0   2       44.18       47.01      3.46 o 
 -11   0   2        9.74       10.45      1.51 o 
 -10   0   2        2.87        1.46      1.09 o 
  -9   0   2       32.34       30.59      2.16 o 
  -8   0   2      377.39      361.59      4.30 o 
  -7   0   2       92.24       92.97      1.70 o 
  -6   0   2     2586.73     2684.18     23.88 o 
  -5   0   2       22.21       17.71      0.69 o 
  -4   0   2        2.82        2.58      0.38 o 
  -3   0   2     4157.54     4351.85     43.11 o 
  -2   0   2      619.42      653.77      6.65 o 
  -1   0   2      107.13      106.92      1.09 o 
   0   0   2      126.91      134.73      1.50 o 
   1   0   2      301.50      313.51      3.11 o 
   2   0   2      199.16      235.48      3.56 o 
   3   0   2       57.11       53.37      1.28 o 
   4   0   2       73.67       75.51      1.53 o 
   5   0   2        9.59       12.26      0.85 o 
   6   0   2      473.22      443.14      7.02 o 
   7   0   2      104.72      113.81      2.42 o 
   8   0   2        0.96        0.52      0.88 o 
   9   0   2      246.38      247.41      4.32 o 
  10   0   2        4.56        2.16      1.30 o 
  11   0   2        1.43        6.05      1.50 o 
 -12   1   2        7.96        9.59      2.07 o 
 -11   1   2       49.91       56.05      2.58 o 
 -10   1   2       14.21       11.17      1.44 o 
  -9   1   2       39.98       39.63      2.09 o 
  -8   1   2      185.68      190.68      2.75 o 
  -7   1   2        4.24        6.61      0.63 o 
  -6   1   2      653.34      650.67      7.29 o 
  -5   1   2        6.31        9.29      0.97 o 
  -4   1   2      977.90     1123.09     12.26 o 
  -3   1   2      642.08      674.93      6.86 o 
  -2   1   2     1443.56     1577.47     17.81 o 
  -1   1   2     5242.49     5401.84     85.81 o 
   0   1   2      982.34     1012.29     10.26 o 
   1   1   2     4046.81     4190.35     37.01 o 
   2   1   2     5311.12     5504.74     53.90 o 
   3   1   2     1266.59     1414.60     15.51 o 
   4   1   2      530.90      540.75      6.10 o 
   5   1   2      490.90      496.06      5.96 o 
   6   1   2      441.62      447.98      5.63 o 
   7   1   2       31.26       33.10      1.58 o 
   8   1   2       27.01       29.05      1.64 o 
   9   1   2      126.03      123.37      5.03 o 
  10   1   2       32.11       31.23      2.25 o 
  11   1   2        0.96        0.86      1.35 o 
 -12   2   2       27.25       25.01      2.22 o 
 -11   2   2       16.75       18.57      2.14 o 
 -10   2   2       87.24       89.69      2.93 o 
  -9   2   2       62.65       60.84      2.30 o 
  -8   2   2       59.84       52.67      1.91 o 
  -7   2   2        8.63        7.96      0.65 o 
  -6   2   2      791.24      773.80      7.59 o 
  -5   2   2      179.79      181.14      2.57 o 
  -4   2   2        2.34        6.17      0.44 o 
  -3   2   2     1036.58     1146.32     13.27 o 
  -2   2   2     1575.37     1568.78     32.07 o 
  -1   2   2     2527.96     2566.20     24.99 o 
   0   2   2     1576.11     1653.73     16.59 o 
   1   2   2      151.51      153.44      2.15 o 
   2   2   2       73.61       95.46      1.34 o 
   3   2   2      324.03      327.94      3.59 o 
   4   2   2       56.72       47.07      1.18 o 
   5   2   2       62.98       59.37      1.51 o 
   6   2   2      606.50      598.40      7.10 o 
   7   2   2        1.77        3.01      0.85 o 
   8   2   2       80.96       81.56      2.60 o 
   9   2   2       88.93       86.41      2.94 o 
  10   2   2       25.18       27.68      2.15 o 
  11   2   2        8.84        7.53      2.23 o 
 -12   3   2       14.84       16.03      1.95 o 
 -11   3   2        8.66        8.95      1.45 o 
 -10   3   2       32.72       34.56      2.74 o 
  -9   3   2      116.83      125.66      3.23 o 
  -8   3   2       30.27       37.34      1.74 o 
  -7   3   2      411.15      401.28      5.17 o 
  -6   3   2      130.83      125.83      2.16 o 
  -5   3   2      186.98      192.44      2.69 o 
  -4   3   2      754.42      762.71      8.12 o 
  -3   3   2      171.65      162.24      2.05 o 
  -2   3   2      448.31      462.30      4.82 o 
  -1   3   2      873.99      933.46     13.47 o 
   0   3   2     1924.10     1990.54     19.56 o 
   1   3   2       56.26       60.85      1.10 o 
   2   3   2      306.91      299.40      2.87 o 
   3   3   2     2600.67     2727.44     26.91 o 
   4   3   2       39.42       36.98      1.48 o 
   5   3   2      351.07      353.92      4.51 o 
   6   3   2      657.35      607.08      7.14 o 
   7   3   2       57.30       46.56      1.57 o 
   8   3   2       35.49       39.32      2.03 o 
   9   3   2        3.99        4.41      1.24 o 
  10   3   2        5.10        3.38      1.77 o 
  11   3   2        9.87        8.73      2.21 o 
 -12   4   2       15.67       16.56      2.42 o 
 -11   4   2        2.18        3.15      1.26 o 
 -10   4   2       11.18        8.95      1.40 o 
  -9   4   2       96.31       87.60      2.71 o 
  -8   4   2      219.10      219.84      4.16 o 
  -7   4   2      261.41      243.04      3.57 o 
  -6   4   2      149.97      154.30      2.45 o 
  -5   4   2     1006.39      991.35     10.69 o 
  -4   4   2      892.24      891.49      9.33 o 
  -3   4   2      180.58      187.88      2.54 o 
  -2   4   2     1313.55     1341.38     19.43 o 
  -1   4   2      563.21      559.85      8.43 o 
   0   4   2      108.13      108.85      1.36 o 
   1   4   2      198.68      239.60      2.95 o 
   2   4   2      212.35      210.08      2.43 o 
   3   4   2      386.29      384.84      4.40 o 
   4   4   2      111.39      109.44      2.06 o 
   5   4   2      518.02      528.65      6.19 o 
   6   4   2       34.88       35.01      1.28 o 
   7   4   2       10.66       12.14      1.25 o 
   8   4   2      117.64      120.21      8.42 o 
   9   4   2       50.00       46.24      3.13 o 
  10   4   2       20.65       22.72      2.65 o 
 -11   5   2       24.68       22.86      3.36 o 
 -10   5   2       13.16       10.52      1.48 o 
  -9   5   2       22.02       20.21      1.61 o 
  -8   5   2       53.43       58.28      2.06 o 
  -7   5   2      605.45      558.69      8.21 o 
  -6   5   2      122.91      120.89      2.29 o 
  -5   5   2      124.37      116.89      1.92 o 
  -4   5   2        3.81        3.68      0.41 o 
  -3   5   2      131.15      137.12      1.72 o 
  -2   5   2      180.30      177.87      3.34 o 
  -1   5   2      729.93      774.35     11.30 o 
   0   5   2     3405.87     3487.58     33.69 o 
   1   5   2      808.07      839.13     10.49 o 
   2   5   2       28.44       27.33      0.98 o 
   3   5   2      589.21      592.35      7.53 o 
   4   5   2       22.88       26.50      1.14 o 
   5   5   2       22.27       22.02      1.23 o 
   6   5   2       18.84       16.08      1.23 o 
   7   5   2       45.01       45.94      2.47 o 
   8   5   2       48.94       47.56      2.81 o 
   9   5   2       18.47       22.31      2.34 o 
  10   5   2       10.12        6.62      1.91 o 
 -11   6   2       53.77       56.57      3.43 o 
 -10   6   2        7.61        6.45      1.60 o 
  -9   6   2       12.19       13.67      1.42 o 
  -8   6   2       99.81       92.13      3.04 o 
  -7   6   2      155.91      152.77      3.33 o 
  -6   6   2      162.04      153.14      2.93 o 
  -5   6   2      504.09      502.51      5.67 o 
  -4   6   2      930.30      932.40      9.79 o 
  -3   6   2      244.46      222.82      4.10 o 
  -2   6   2       73.30       70.74      2.51 o 
  -1   6   2      491.79      517.66     11.67 o 
   0   6   2      123.59      113.88      2.02 o 
   1   6   2      115.54      108.01      1.82 o 
   2   6   2       68.86       65.51      1.52 o 
   3   6   2      113.12      113.46      3.69 o 
   4   6   2      199.77      204.93      4.29 o 
   5   6   2      224.15      207.55      9.81 o 
   6   6   2      127.95      123.58      3.63 o 
   7   6   2       13.63       14.69      1.73 o 
   8   6   2      123.10      119.03      4.17 o 
   9   6   2       35.59       34.43      2.84 o 
  10   6   2        3.23        0.85      1.75 o 
 -11   7   2        4.85        4.37      1.70 o 
 -10   7   2       83.44       87.98      3.71 o 
  -9   7   2        4.22        4.60      1.44 o 
  -8   7   2       85.90       93.76      3.16 o 
  -7   7   2      153.65      149.42      4.23 o 
  -6   7   2       39.65       33.99      1.64 o 
  -5   7   2       27.07       29.88      0.98 o 
  -4   7   2      268.28      265.30      7.53 o 
  -3   7   2     1210.68     1211.56     17.48 o 
  -2   7   2       29.86       29.55      2.09 o 
  -1   7   2      426.17      416.49      9.81 o 
   0   7   2      440.29      444.91     10.32 o 
   1   7   2       12.52       11.94      0.73 o 
   2   7   2      304.52      280.24      4.13 o 
   3   7   2      101.99       99.40      2.65 o 
   4   7   2      631.91      628.63     10.31 o 
   5   7   2      184.16      182.38      4.30 o 
   6   7   2       84.49       82.19      2.95 o 
   7   7   2       39.44       40.94      2.56 o 
   8   7   2       16.05       16.59      1.97 o 
   9   7   2       25.68       27.21      2.58 o 
  10   7   2        3.11        1.72      4.17 o 
 -11   8   2       11.90       13.44      2.07 o 
 -10   8   2        9.52        9.12      1.84 o 
  -9   8   2       28.53       31.05      2.33 o 
  -8   8   2       20.39       23.95      2.71 o 
  -7   8   2        2.39        2.52      0.94 o 
  -6   8   2       36.93       41.61      1.73 o 
  -5   8   2        9.69        9.81      0.59 o 
  -4   8   2      382.58      376.39      9.81 o 
  -3   8   2      373.32      350.56      9.14 o 
  -2   8   2       75.53       81.78      3.44 o 
  -1   8   2      162.76      158.36      4.74 o 
   0   8   2      172.77      155.03      4.74 o 
   1   8   2       75.84       66.04      1.35 o 
   2   8   2       70.85       71.16      1.40 o 
   3   8   2      241.75      224.67      4.51 o 
   4   8   2       59.67       64.99      3.24 o 
   5   8   2       58.71       54.02      2.29 o 
   6   8   2       54.91       53.64      2.49 o 
   7   8   2        4.17        6.94      1.42 o 
   8   8   2       58.62       66.38      3.12 o 
   9   8   2       13.90       12.00      1.98 o 
 -10   9   2       40.33       43.13      2.85 o 
  -9   9   2       15.93       15.61      1.83 o 
  -8   9   2        2.25        0.87      1.75 o 
  -7   9   2        8.14        8.89      1.15 o 
  -6   9   2       97.04       94.73      2.48 o 
  -5   9   2       10.37        9.08      1.92 o 
  -4   9   2      129.80      134.79      4.96 o 
  -3   9   2      107.14      116.52      4.34 o 
  -2   9   2       14.41       11.84      1.69 o 
  -1   9   2      328.41      326.59      8.12 o 
   0   9   2        9.47       11.34      1.58 o 
   1   9   2       80.25       74.35      1.45 o 
   2   9   2      358.00      346.48      4.93 o 
   3   9   2       22.82       23.75      2.17 o 
   4   9   2       16.14       19.99      1.51 o 
   5   9   2       39.48       39.81      2.13 o 
   6   9   2       20.67       18.70      1.82 o 
   7   9   2       71.85       71.30      3.72 o 
   8   9   2        0.42        0.61      1.33 o 
   9   9   2       14.98       12.43      3.36 o 
 -10  10   2        3.48        1.67      1.30 o 
  -9  10   2        2.63        0.79      1.83 o 
  -8  10   2        4.42        3.38      2.03 o 
  -7  10   2       23.12       26.14      1.38 o 
  -6  10   2      100.08      100.95      4.96 o 
  -5  10   2       41.90       40.21      3.10 o 
  -4  10   2      119.98      122.83      4.79 o 
  -3  10   2       57.55       64.29      3.33 o 
  -2  10   2        8.62        8.46      1.52 o 
  -1  10   2       63.67       53.46      2.82 o 
   0  10   2       59.64       57.75      2.82 o 
   1  10   2       74.37       75.84      1.19 o 
   2  10   2       30.88       30.49      1.19 o 
   3  10   2       14.87       16.42      1.31 o 
   4  10   2       81.92       80.65      2.63 o 
   5  10   2      101.18      112.06      4.93 o 
   6  10   2       47.16       50.71      7.33 o 
   7  10   2       32.71       36.62      3.44 o 
   8  10   2       16.45       16.79      2.03 o 
  -9  11   2        7.44        9.53      2.99 o 
  -8  11   2        4.27        7.33      2.59 o 
  -7  11   2        6.61        4.57      2.26 o 
  -6  11   2        1.39        2.14      1.80 o 
  -5  11   2       20.15       19.57      2.65 o 
  -4  11   2        8.47       13.54      2.20 o 
  -3  11   2       13.03       12.07      1.92 o 
  -2  11   2       86.45       87.81      3.78 o 
  -1  11   2        1.59       -0.45      1.02 o 
   0  11   2      105.15      112.12      4.06 o 
   1  11   2       29.45       28.99      2.20 o 
   2  11   2       55.44       55.87      2.93 o 
   3  11   2       96.53      101.27      3.89 o 
   4  11   2        3.14        3.24      1.01 o 
   5  11   2        7.56       10.18      1.38 o 
   6  11   2       32.71       32.17      3.27 o 
   7  11   2        6.46        4.33      1.39 o 
   8  11   2       20.57       16.22      2.06 o 
  -8  12   2        1.97        3.78      2.43 o 
  -7  12   2       39.92       39.53      4.06 o 
  -6  12   2        1.60        1.97      1.80 o 
  -5  12   2        7.80        8.80      2.14 o 
  -4  12   2       81.45       90.23      4.40 o 
  -3  12   2       10.82       11.22      1.97 o 
  -2  12   2       93.19      108.17      4.34 o 
  -1  12   2       12.89        9.02      1.75 o 
   0  12   2       17.36       15.96      1.86 o 
   1  12   2       20.05       25.15      2.14 o 
   2  12   2       13.10       12.38      0.98 o 
   3  12   2       14.13       12.64      1.19 o 
   4  12   2       10.73       13.51      1.36 o 
   5  12   2        1.58        2.98      1.41 o 
   6  12   2        1.11        3.14      1.25 o 
   7  12   2       12.20        9.35      1.63 o 
  -7  13   2        1.74        1.07      2.03 o 
  -6  13   2        8.18        8.91      2.37 o 
  -5  13   2       12.96       13.93      2.48 o 
  -4  13   2       25.04       22.28      2.71 o 
  -3  13   2       17.74       16.69      2.37 o 
  -2  13   2       39.50       36.04      2.82 o 
  -1  13   2        9.30        4.91      1.52 o 
   0  13   2       13.26       11.79      1.80 o 
   1  13   2       41.82       41.50      1.81 o 
   2  13   2       21.74       21.77      2.09 o 
   3  13   2       62.19       66.22      2.15 o 
   4  13   2        6.36        6.94      2.71 o 
   5  13   2       11.07       13.31      1.89 o 
   6  13   2        8.34        7.84      3.83 o 
  -6  14   2        7.91        5.64      2.26 o 
  -5  14   2       19.04       21.71      2.93 o 
  -4  14   2        1.11        0.85      1.64 o 
  -3  14   2       18.69       24.14      2.71 o 
  -2  14   2       17.62       21.37      2.43 o 
  -1  14   2       25.65       31.75      2.65 o 
   0  14   2        2.19        1.13      1.30 o 
   1  14   2       33.27       35.30      2.43 o 
   2  14   2       19.69       18.84      1.92 o 
   3  14   2        2.12        2.57      1.35 o 
   4  14   2        8.42        8.86      1.13 o 
   5  14   2        3.61        3.38      1.06 o 
  -5  15   2       20.75       26.28      3.21 o 
  -4  15   2        3.53        7.11      2.03 o 
  -3  15   2        6.08        7.90      1.97 o 
  -2  15   2        4.45        6.65      1.64 o 
  -1  15   2        2.24        0.28      1.18 o 
   0  15   2       16.02       16.96      1.31 o 
   1  15   2        3.32        2.48      1.18 o 
   2  15   2        6.55        5.98      1.24 o 
   4  15   2        4.00        4.85      1.35 o 
  -3  16   2        8.56        9.87      1.97 o 
  -2  16   2        8.58       10.49      1.75 o 
  -1  16   2        1.12        1.24      1.18 o 
  -2 -16   3        2.34       -0.79      1.80 o 
  -1 -16   3        1.66        2.88      1.92 o 
   0 -16   3        5.25        6.04      1.28 o 
  -5 -15   3        3.23        1.75      2.20 o 
  -4 -15   3       10.60       12.69      2.65 o 
  -3 -15   3        5.86        2.99      1.97 o 
  -2 -15   3        0.29       -1.41      1.41 o 
  -1 -15   3        1.74        2.20      1.95 o 
   0 -15   3       27.11       25.02      1.84 o 
   1 -15   3        9.06        9.66      1.48 o 
   2 -15   3        7.56       10.97      3.33 o 
   3 -15   3        3.57        4.01      1.42 o 
  -6 -14   3       10.94       13.06      1.83 o 
  -5 -14   3       18.21       15.62      2.82 o 
  -4 -14   3       20.07       15.06      2.76 o 
  -3 -14   3        2.03        3.83      1.92 o 
  -2 -14   3        9.99       11.76      1.48 o 
  -1 -14   3       33.11       27.48      1.49 o 
   0 -14   3        7.93        8.32      1.11 o 
   1 -14   3        8.09        9.87      1.85 o 
   2 -14   3       32.87       29.59      2.05 o 
   3 -14   3        0.46       -0.54      1.03 o 
   4 -14   3        5.37        7.13      1.61 o 
  -7 -13   3        2.82        2.53      1.26 o 
  -6 -13   3       10.43       10.75      2.40 o 
  -5 -13   3       20.63       23.59      1.52 o 
  -4 -13   3        4.06        1.92      1.75 o 
  -3 -13   3        1.03        0.79      1.64 o 
  -2 -13   3       50.45       55.72      5.61 o 
  -1 -13   3        5.21        4.35      0.80 o 
   0 -13   3       54.42       56.69      3.19 o 
   1 -13   3       31.40       36.59      3.03 o 
   2 -13   3       26.20       28.54      1.75 o 
   3 -13   3       15.72       15.76      1.50 o 
   4 -13   3       17.64       18.37      2.41 o 
   5 -13   3        5.59        6.19      1.62 o 
   6 -13   3       14.78       13.51      2.02 o 
  -8 -12   3        3.13        5.30      1.37 o 
  -7 -12   3        5.00        6.04      1.32 o 
  -6 -12   3       43.98       45.85      2.12 o 
  -5 -12   3       21.42       23.26      3.19 o 
  -4 -12   3       47.34       46.41      3.55 o 
  -3 -12   3       17.88       19.85      2.06 o 
  -2 -12   3       32.62       29.83      2.31 o 
  -1 -12   3       57.82       60.04      2.79 o 
   0 -12   3       14.52       16.65      1.14 o 
   1 -12   3       58.71       63.44      2.05 o 
   2 -12   3        9.63       10.17      1.47 o 
   3 -12   3        8.23        9.65      1.45 o 
   4 -12   3       15.91       16.84      1.54 o 
   5 -12   3       13.03       13.45      2.27 o 
   6 -12   3        0.14       -0.62      1.14 o 
  -9 -11   3        1.80        2.19      1.35 o 
  -8 -11   3        1.99        1.98      1.21 o 
  -7 -11   3       35.92       34.50      2.12 o 
  -6 -11   3        9.77       11.94      2.11 o 
  -5 -11   3        0.38        1.12      0.87 o 
  -4 -11   3       49.31       52.51      3.64 o 
  -3 -11   3      130.86      132.02      3.67 o 
  -2 -11   3       28.55       29.61      2.76 o 
  -1 -11   3        8.57        7.27      1.32 o 
   0 -11   3      103.50       99.50      2.21 o 
   1 -11   3      143.14      142.18      2.92 o 
   2 -11   3       21.62       23.36      1.98 o 
   3 -11   3       19.40       17.97      2.13 o 
   4 -11   3        4.81        3.85      1.04 o 
   5 -11   3       37.59       38.91      2.33 o 
   6 -11   3       37.58       35.28      2.21 o 
   7 -11   3        7.26        7.78      1.74 o 
 -10 -10   3        7.61        8.36      1.71 o 
  -9 -10   3       17.55       15.13      1.84 o 
  -8 -10   3       76.15       78.77      3.67 o 
  -7 -10   3       32.33       29.50      1.95 o 
  -6 -10   3       17.66       19.67      1.48 o 
  -5 -10   3       48.32       46.93      1.67 o 
  -4 -10   3       32.82       34.29      1.94 o 
  -3 -10   3       95.09       94.11      4.68 o 
  -2 -10   3       20.06       15.62      2.03 o 
  -1 -10   3        0.22        1.31      0.93 o 
   0 -10   3       54.41       50.05      1.42 o 
   1 -10   3       39.35       44.11      1.55 o 
   2 -10   3        9.46        9.70      1.02 o 
   3 -10   3       76.17       75.92      2.29 o 
   4 -10   3      113.13      107.15      4.18 o 
   5 -10   3        5.00        6.12      1.16 o 
   6 -10   3        8.91        8.65      1.61 o 
   7 -10   3        7.66        5.61      1.65 o 
   8 -10   3       24.03       25.37      5.64 o 
 -10  -9   3        5.96       10.19      1.77 o 
  -9  -9   3        3.27        1.96      1.11 o 
  -8  -9   3       68.16       75.26      2.29 o 
  -7  -9   3        5.85        8.84      0.99 o 
  -6  -9   3       19.41       21.52      1.18 o 
  -5  -9   3       10.31       10.13      0.73 o 
  -4  -9   3      233.69      227.33      3.97 o 
  -3  -9   3       61.09       61.10      2.48 o 
  -2  -9   3       73.43       69.36      2.35 o 
  -1  -9   3       58.91       54.11      1.82 o 
   0  -9   3      112.97      100.50      1.77 o 
   1  -9   3      112.34      119.48      3.41 o 
   2  -9   3      205.12      194.07      4.56 o 
   3  -9   3       34.98       33.25      2.56 o 
   4  -9   3       41.32       38.66      1.82 o 
   5  -9   3       86.70       81.96      2.58 o 
   6  -9   3       51.23       50.47      2.75 o 
   7  -9   3       17.15       16.72      2.01 o 
   8  -9   3        5.98        6.28      1.79 o 
 -11  -8   3       55.48       55.08      2.90 o 
 -10  -8   3       12.93       13.22      1.44 o 
  -9  -8   3       50.87       49.58      2.07 o 
  -8  -8   3       19.97       20.19      2.05 o 
  -7  -8   3       70.24       70.92      1.94 o 
  -6  -8   3        8.82        9.25      0.88 o 
  -5  -8   3      329.03      320.28      4.11 o 
  -4  -8   3      135.22      133.23      2.75 o 
  -3  -8   3      269.71      234.06      4.92 o 
  -2  -8   3      429.99      424.91      7.37 o 
  -1  -8   3       49.36       48.78      1.65 o 
   0  -8   3      892.97      880.26      8.32 o 
   1  -8   3       13.74       12.73      0.81 o 
   2  -8   3       58.77       57.00      1.47 o 
   3  -8   3      119.43      107.60      2.20 o 
   4  -8   3        1.27       -0.19      1.06 o 
   5  -8   3       79.18       79.89      2.49 o 
   6  -8   3      104.02      105.70      3.57 o 
   7  -8   3        0.69       -0.98      1.30 o 
   8  -8   3       20.42       17.10      3.24 o 
   9  -8   3        0.09        0.74      3.92 o 
 -11  -7   3       11.62        9.12      1.62 o 
 -10  -7   3       11.20       12.94      1.41 o 
  -9  -7   3       30.25       32.22      2.63 o 
  -8  -7   3       21.43       23.08      1.40 o 
  -7  -7   3      103.52      109.05      2.34 o 
  -6  -7   3       24.28       26.85      1.45 o 
  -5  -7   3       53.95       55.75      1.44 o 
  -4  -7   3       20.47       23.10      1.22 o 
  -3  -7   3      283.44      267.15      5.18 o 
  -2  -7   3       73.72       81.46      2.37 o 
  -1  -7   3      149.60      142.35      4.59 o 
   0  -7   3       13.02       11.50      0.94 o 
   1  -7   3       78.77       82.98      1.59 o 
   2  -7   3       38.30       38.23      1.85 o 
   3  -7   3       58.59       52.69      1.50 o 
   4  -7   3        6.26        7.06      0.85 o 
   5  -7   3      270.41      240.89      5.28 o 
   6  -7   3       66.65       68.21      6.34 o 
   7  -7   3       14.02       15.24      1.89 o 
   8  -7   3        0.96        1.55      1.39 o 
   9  -7   3       42.84       45.62      6.91 o 
 -11  -6   3       39.88       40.23      2.48 o 
 -10  -6   3       21.32       25.09      1.68 o 
  -9  -6   3        8.56        7.17      1.05 o 
  -8  -6   3       53.58       47.37      1.68 o 
  -7  -6   3       47.26       41.50      1.94 o 
  -6  -6   3      135.86      126.91      2.32 o 
  -5  -6   3       22.03       19.90      0.94 o 
  -4  -6   3       55.73       55.97      1.06 o 
  -3  -6   3      537.15      534.52      8.77 o 
  -2  -6   3      603.78      635.89      9.96 o 
  -1  -6   3      303.49      315.79      5.28 o 
   0  -6   3      581.36      546.10      7.30 o 
   1  -6   3      260.63      250.01      3.23 o 
   2  -6   3      688.96      695.19      6.94 o 
   3  -6   3      463.53      433.21      4.79 o 
   4  -6   3       37.14       34.48      1.36 o 
   5  -6   3      107.56      109.08      2.32 o 
   6  -6   3       93.13       94.78      2.30 o 
   7  -6   3        0.92       -0.06      0.95 o 
   8  -6   3       74.99       75.31      3.34 o 
   9  -6   3       24.27       27.17      2.61 o 
  10  -6   3        1.57        3.53      1.83 o 
 -12  -5   3       10.52        7.71      2.09 o 
 -11  -5   3       35.86       36.45      2.31 o 
 -10  -5   3        3.05        4.87      1.04 o 
  -9  -5   3        7.33        7.56      1.06 o 
  -8  -5   3        9.51        6.64      0.89 o 
  -7  -5   3       25.36       28.62      1.34 o 
  -6  -5   3      410.89      397.82      5.86 o 
  -5  -5   3      357.10      371.43      4.56 o 
  -4  -5   3      276.57      268.37      2.82 o 
  -3  -5   3      826.98      825.46     10.25 o 
  -2  -5   3      247.09      230.11      5.08 o 
  -1  -5   3       80.92       79.46      1.74 o 
   0  -5   3       41.29       43.09      1.22 o 
   1  -5   3      121.84      108.06      1.55 o 
   2  -5   3       98.35       99.16      1.59 o 
   3  -5   3      640.81      645.08      6.98 o 
   4  -5   3       36.33       38.93      1.20 o 
   5  -5   3       42.54       47.67      1.71 o 
   6  -5   3      179.15      177.32      3.20 o 
   7  -5   3        1.81        1.14      0.84 o 
   8  -5   3       50.43       50.88      2.91 o 
   9  -5   3       86.81       90.42      4.36 o 
  10  -5   3       41.16       39.92      6.06 o 
 -12  -4   3        6.08        6.33      2.57 o 
 -11  -4   3       20.09       18.81      2.59 o 
 -10  -4   3       74.11       72.63      3.03 o 
  -9  -4   3       34.39       33.02      1.62 o 
  -8  -4   3        7.33        8.29      0.90 o 
  -7  -4   3       37.17       32.11      1.35 o 
  -6  -4   3       77.39       81.70      1.54 o 
  -5  -4   3       98.82      102.24      1.82 o 
  -4  -4   3      768.84      817.48      9.86 o 
  -3  -4   3     1185.25     1324.59     15.97 o 
  -2  -4   3      252.16      276.56      4.94 o 
  -1  -4   3     1216.72     1250.71     15.48 o 
   0  -4   3      350.98      375.98      3.75 o 
   1  -4   3      301.43      308.31      3.34 o 
   2  -4   3     1235.10     1184.46     11.11 o 
   3  -4   3       50.70       44.87      1.11 o 
   4  -4   3       27.33       30.56      1.15 o 
   5  -4   3       33.71       35.60      1.33 o 
   6  -4   3      125.54      119.61      2.54 o 
   7  -4   3       16.98       17.76      1.31 o 
   8  -4   3       44.27       46.59      2.04 o 
   9  -4   3       26.51       27.67      2.16 o 
  10  -4   3        3.70        4.51      1.69 o 
 -12  -3   3        6.05        1.25      1.76 o 
 -11  -3   3        9.58        8.67      1.92 o 
 -10  -3   3       36.50       32.14      2.01 o 
  -9  -3   3      221.56      213.04      3.62 o 
  -8  -3   3       72.74       79.65      1.93 o 
  -7  -3   3      136.25      128.53      2.11 o 
  -6  -3   3      430.45      413.62      4.51 o 
  -5  -3   3      224.29      224.26      2.97 o 
  -4  -3   3      242.09      281.05      3.40 o 
  -3  -3   3      499.90      509.39      6.38 o 
  -2  -3   3      635.46      730.08     10.92 o 
  -1  -3   3      178.62      222.89      2.35 o 
   0  -3   3      306.96      325.70      3.50 o 
   1  -3   3       99.37      122.31      1.84 o 
   2  -3   3        7.59        6.25      0.49 o 
   3  -3   3      344.25      327.14      4.11 o 
   4  -3   3      427.33      372.46      4.74 o 
   5  -3   3      464.72      464.92      6.02 o 
   6  -3   3      517.79      477.75      6.17 o 
   7  -3   3       39.72       40.17      1.75 o 
   8  -3   3       20.80       22.15      1.53 o 
   9  -3   3       48.11       53.20      2.97 o 
  10  -3   3       11.55        9.37      1.67 o 
 -12  -2   3       22.07       23.87      2.65 o 
 -11  -2   3       11.22        8.81      1.83 o 
 -10  -2   3       55.03       52.01      2.95 o 
  -9  -2   3      132.49      128.18      3.08 o 
  -8  -2   3       24.43       25.14      1.29 o 
  -7  -2   3      241.73      225.88      3.34 o 
  -6  -2   3       83.16       86.24      1.74 o 
  -5  -2   3       18.83       23.18      0.87 o 
  -4  -2   3      252.90      258.04      3.18 o 
  -3  -2   3     3096.00     3347.27     32.46 o 
  -2  -2   3     3953.05     4409.41     36.45 o 
  -1  -2   3     4234.95     4273.51     37.73 o 
   0  -2   3     3693.00     3840.04     33.92 o 
   1  -2   3       70.84       77.75      1.23 o 
   2  -2   3      105.64      113.62      1.76 o 
   3  -2   3     1334.72     1352.04     14.00 o 
   4  -2   3      338.84      325.71      4.28 o 
   5  -2   3      169.53      188.53      3.08 o 
   6  -2   3      169.17      163.47      2.96 o 
   7  -2   3       89.37       84.01      2.24 o 
   8  -2   3       82.55       84.18      2.85 o 
   9  -2   3        2.38        1.08      1.08 o 
  10  -2   3        4.02        2.32      1.20 o 
 -12  -1   3       12.34       11.90      2.15 o 
 -11  -1   3       97.04       90.51      7.13 o 
 -10  -1   3       10.04       10.05      1.77 o 
  -9  -1   3       77.36       75.80      2.04 o 
  -8  -1   3       54.15       51.15      1.55 o 
  -7  -1   3      158.00      162.03      2.70 o 
  -6  -1   3      244.04      235.27      3.28 o 
  -5  -1   3      182.36      163.43      3.57 o 
  -4  -1   3     2740.18     2897.22     28.54 o 
  -3  -1   3      139.86      150.13      2.00 o 
  -2  -1   3      964.37     1001.08      8.35 o 
  -1  -1   3      645.28      657.83      5.70 o 
   0  -1   3      231.44      212.92      2.31 o 
   1  -1   3       91.45       91.27      1.30 o 
   2  -1   3     1547.02     1725.05     17.39 o 
   3  -1   3      523.70      506.47      5.83 o 
   4  -1   3      302.96      321.83      4.15 o 
   5  -1   3      733.03      727.09      8.29 o 
   6  -1   3      106.22      105.78      2.26 o 
   7  -1   3       22.89       27.21      1.47 o 
   8  -1   3      181.04      187.58      4.52 o 
   9  -1   3        3.34        4.77      1.14 o 
  10  -1   3       20.92       19.91      2.02 o 
 -12   0   3       51.12       49.90      3.49 o 
 -11   0   3       19.43       19.01      2.22 o 
 -10   0   3       62.41       62.60      2.62 o 
  -9   0   3      186.39      176.84      3.80 o 
  -8   0   3       46.30       55.86      1.60 o 
  -7   0   3      686.79      671.50      7.68 o 
  -6   0   3     1084.75     1103.97     11.65 o 
  -5   0   3      397.19      350.92      4.21 o 
  -4   0   3       82.30       88.28      1.61 o 
  -3   0   3      639.05      616.49      7.76 o 
  -2   0   3     1216.05     1409.65     12.66 o 
  -1   0   3      478.81      483.69      4.25 o 
   0   0   3     4016.54     4267.25     37.69 o 
   1   0   3     5258.05     5521.70     48.74 o 
   2   0   3      769.90      805.25      7.72 o 
   3   0   3      968.37      948.97     10.05 o 
   4   0   3      217.93      202.70      2.99 o 
   5   0   3       53.43       47.22      1.42 o 
   6   0   3       28.91       30.88      1.41 o 
   7   0   3        3.37        4.14      0.83 o 
   8   0   3      283.92      289.91      4.66 o 
   9   0   3        0.01       -0.90      0.90 o 
  10   0   3        6.37        3.02      1.41 o 
 -12   1   3       11.16       13.23      2.21 o 
 -11   1   3       99.41       94.25      3.12 o 
 -10   1   3        9.71       12.60      1.45 o 
  -9   1   3       74.84       72.42      2.42 o 
  -8   1   3       56.63       54.14      1.89 o 
  -7   1   3      160.90      166.46      2.66 o 
  -6   1   3      246.47      236.96      3.23 o 
  -5   1   3      171.06      153.85      2.26 o 
  -4   1   3     2757.60     2914.12     28.50 o 
  -3   1   3      140.44      153.89      2.41 o 
  -2   1   3      968.93      987.22     11.69 o 
  -1   1   3      654.57      674.16      7.03 o 
   0   1   3      223.05      207.05      2.28 o 
   1   1   3       95.57       92.76      1.43 o 
   2   1   3     1573.65     1741.10     14.42 o 
   3   1   3      522.73      511.35      5.80 o 
   4   1   3      300.56      312.43      4.10 o 
   5   1   3      726.20      717.98      8.25 o 
   6   1   3      100.31       96.76      2.18 o 
   7   1   3       23.31       25.82      1.43 o 
   8   1   3      183.10      188.28      3.54 o 
   9   1   3        3.45        2.48      1.21 o 
  10   1   3       20.37       17.02      1.99 o 
 -12   2   3       22.80       21.63      2.07 o 
 -11   2   3       11.96       13.48      1.58 o 
 -10   2   3       58.33       58.19      2.45 o 
  -9   2   3      135.61      129.10      3.20 o 
  -8   2   3       23.95       24.96      1.55 o 
  -7   2   3      241.52      223.14      3.30 o 
  -6   2   3       85.58       88.86      1.73 o 
  -5   2   3       17.58       20.97      0.70 o 
  -4   2   3      258.77      262.30      3.77 o 
  -3   2   3     3095.91     3307.71     37.69 o 
  -2   2   3     3973.55     4498.65     50.15 o 
  -1   2   3     4232.69     4314.13     48.14 o 
   0   2   3     3706.41     3852.59     38.17 o 
   1   2   3       74.69       81.00      1.20 o 
   2   2   3      101.29      105.14      1.44 o 
   3   2   3     1326.73     1366.36     13.97 o 
   4   2   3      347.12      334.16      4.43 o 
   5   2   3      176.81      198.60      3.06 o 
   6   2   3      165.07      162.63      4.35 o 
   7   2   3       95.11       97.03      2.27 o 
   8   2   3       86.34       89.96      2.84 o 
   9   2   3        1.87        1.59      1.26 o 
  10   2   3        3.96        2.32      1.81 o 
 -12   3   3        6.08        3.99      2.24 o 
 -11   3   3        9.08       11.78      1.55 o 
 -10   3   3       35.53       33.90      2.11 o 
  -9   3   3      220.00      220.14      4.36 o 
  -8   3   3       69.81       73.27      4.56 o 
  -7   3   3      136.04      128.86      3.33 o 
  -6   3   3      430.08      411.64      4.99 o 
  -5   3   3      221.74      220.06      4.69 o 
  -4   3   3      239.94      283.22      4.04 o 
  -3   3   3      502.73      517.70      5.54 o 
  -2   3   3      640.99      730.85      7.52 o 
  -1   3   3      191.84      238.17      2.68 o 
   0   3   3      312.24      325.35      3.81 o 
   1   3   3      102.02      121.90      1.86 o 
   2   3   3        7.61        7.04      0.47 o 
   3   3   3      343.84      327.27      4.01 o 
   4   3   3      423.59      377.07      4.65 o 
   5   3   3      483.66      482.31      6.02 o 
   6   3   3      514.45      478.79      6.26 o 
   7   3   3       39.87       42.56      1.63 o 
   8   3   3       20.77       18.45      1.61 o 
   9   3   3       46.76       46.91      3.72 o 
  10   3   3       11.44       12.46      2.29 o 
 -12   4   3        6.48        4.70      2.11 o 
 -11   4   3       19.96       19.13      1.82 o 
 -10   4   3       76.59       82.04      2.93 o 
  -9   4   3       35.54       34.32      1.97 o 
  -8   4   3        6.47        8.20      1.38 o 
  -7   4   3       36.03       30.69      1.13 o 
  -6   4   3       80.52       82.36      2.03 o 
  -5   4   3      100.80      103.75      2.12 o 
  -4   4   3      772.82      801.06      8.52 o 
  -3   4   3     1204.08     1348.32     13.46 o 
  -2   4   3      265.50      293.81      4.92 o 
  -1   4   3     1254.30     1308.78     12.81 o 
   0   4   3      355.35      377.57      4.16 o 
   1   4   3      311.41      312.94      4.60 o 
   2   4   3     1218.21     1179.42     14.09 o 
   3   4   3       49.38       42.71      1.10 o 
   4   4   3       23.01       28.19      1.27 o 
   5   4   3       31.62       33.23      1.24 o 
   6   4   3      129.19      124.29      2.42 o 
   7   4   3       18.39       16.18      1.83 o 
   8   4   3       44.58       41.96      2.91 o 
   9   4   3       25.54       26.27      2.65 o 
  10   4   3        3.80        4.85      2.00 o 
 -12   5   3       10.82       12.23      2.19 o 
 -11   5   3       35.28       34.92      3.80 o 
 -10   5   3        3.21        2.15      1.04 o 
  -9   5   3        7.39        7.13      1.43 o 
  -8   5   3        9.13        6.12      1.01 o 
  -7   5   3       27.56       31.62      1.57 o 
  -6   5   3      415.54      406.42      5.80 o 
  -5   5   3      364.90      373.36      4.46 o 
  -4   5   3      274.75      266.05      3.21 o 
  -3   5   3      810.37      816.20     12.43 o 
  -2   5   3      248.86      243.42      4.32 o 
  -1   5   3       76.35       72.25      1.90 o 
   0   5   3       46.34       45.72      0.85 o 
   1   5   3      123.13      109.92      1.94 o 
   2   5   3       97.65       95.83      2.18 o 
   3   5   3      643.27      667.04      8.43 o 
   4   5   3       36.55       37.56      1.12 o 
   5   5   3       42.41       45.55      6.82 o 
   6   5   3      179.38      177.14      4.63 o 
   7   5   3        1.98        2.40      1.24 o 
   8   5   3       50.57       46.90      3.09 o 
   9   5   3       85.89       94.22      4.18 o 
  10   5   3       41.72       38.45      3.26 o 
 -11   6   3       39.98       36.53      4.00 o 
 -10   6   3       22.10       21.14      2.48 o 
  -9   6   3        8.03        5.42      1.09 o 
  -8   6   3       52.86       49.31      3.21 o 
  -7   6   3       47.71       44.06      2.79 o 
  -6   6   3      130.50      126.45      2.57 o 
  -5   6   3       19.93       15.61      0.82 o 
  -4   6   3       50.22       50.74      1.92 o 
  -3   6   3      538.89      536.64      9.50 o 
  -2   6   3      602.98      630.09      9.79 o 
  -1   6   3      300.13      310.71      5.32 o 
   0   6   3      574.15      538.95      5.71 o 
   1   6   3      250.57      239.39      2.98 o 
   2   6   3      699.60      695.19      8.70 o 
   3   6   3      456.75      431.43      5.90 o 
   4   6   3       35.46       32.62      1.75 o 
   5   6   3      107.21      113.23      4.91 o 
   6   6   3       91.87       94.73      3.33 o 
   7   6   3        0.75        0.17      1.22 o 
   8   6   3       76.25       73.98      3.53 o 
   9   6   3       24.86       27.93      2.77 o 
  10   6   3        1.80        5.22      1.92 o 
 -11   7   3       11.64       10.71      2.11 o 
 -10   7   3       11.28       12.02      1.88 o 
  -9   7   3       30.62       31.15      2.24 o 
  -8   7   3       19.34       21.39      1.49 o 
  -7   7   3      103.76      115.40      2.68 o 
  -6   7   3       24.26       26.14      1.18 o 
  -5   7   3       53.60       56.90      3.19 o 
  -4   7   3       23.58       27.51      1.50 o 
  -3   7   3      282.07      263.68      4.92 o 
  -2   7   3       74.38       79.34      2.82 o 
  -1   7   3      147.46      141.04      2.97 o 
   0   7   3       14.35       13.42      1.64 o 
   1   7   3       78.94       82.71      1.60 o 
   2   7   3       35.57       33.81      1.56 o 
   3   7   3       62.67       61.28      2.13 o 
   4   7   3        6.69        7.02      1.09 o 
   5   7   3      267.65      258.86     11.73 o 
   6   7   3       66.76       63.17      2.83 o 
   7   7   3       13.76       14.61      2.48 o 
   8   7   3        1.21       -0.03      1.47 o 
   9   7   3       42.99       43.97      3.24 o 
 -11   8   3       56.81       64.36      3.42 o 
 -10   8   3       12.86       10.21      1.82 o 
  -9   8   3       49.76       45.04      2.55 o 
  -8   8   3       18.54       22.34      1.78 o 
  -7   8   3       70.60       73.72      2.39 o 
  -6   8   3        8.45       10.17      0.63 o 
  -5   8   3      324.70      315.14      9.14 o 
  -4   8   3      137.16      140.20      5.08 o 
  -3   8   3      271.46      246.25      4.74 o 
  -2   8   3      433.32      421.68     10.55 o 
  -1   8   3       45.86       45.85      2.71 o 
   0   8   3      900.55      896.20     19.40 o 
   1   8   3       15.18       14.41      0.72 o 
   2   8   3       58.13       53.55      1.85 o 
   3   8   3      126.33      111.64      2.94 o 
   4   8   3        1.52        0.88      0.89 o 
   5   8   3       79.79       76.09      2.85 o 
   6   8   3      102.81      109.91      3.69 o 
   7   8   3        0.74       -1.12      1.19 o 
   8   8   3       21.57       19.06      3.27 o 
   9   8   3        0.04        0.06      1.55 o 
 -10   9   3        6.04        5.18      2.09 o 
  -9   9   3        3.22        2.07      1.17 o 
  -8   9   3       68.08       72.34      2.52 o 
  -7   9   3        6.99        5.19      2.03 o 
  -6   9   3       20.17       18.05      2.65 o 
  -5   9   3        9.14        9.76      1.97 o 
  -4   9   3      226.16      213.74      7.05 o 
  -3   9   3       59.55       51.15      3.16 o 
  -2   9   3       74.43       69.14      3.38 o 
  -1   9   3       59.94       55.55      2.99 o 
   0   9   3      111.57      104.95      4.06 o 
   1   9   3      107.00      111.61      1.91 o 
   2   9   3      202.01      192.91      3.31 o 
   3   9   3       33.02       32.87      1.71 o 
   4   9   3       41.20       40.57      3.64 o 
   5   9   3       83.04       84.22      3.01 o 
   6   9   3       51.07       54.65      3.24 o 
   7   9   3       16.96       20.99      2.13 o 
   8   9   3        5.49        6.45      1.77 o 
 -10  10   3        7.53        8.88      3.58 o 
  -9  10   3       17.40       18.42      2.17 o 
  -8  10   3       76.27       76.42      5.30 o 
  -7  10   3       34.26       32.03      3.67 o 
  -6  10   3       16.82       12.63      2.48 o 
  -5  10   3       49.27       42.52      3.27 o 
  -4  10   3       32.89       30.06      2.88 o 
  -3  10   3       94.94      103.15      4.34 o 
  -2  10   3       20.90       20.25      2.26 o 
  -1  10   3        0.05        0.39      1.07 o 
   0  10   3       56.92       58.14      3.05 o 
   1  10   3       38.62       46.41      2.88 o 
   2  10   3       10.74       12.25      1.11 o 
   3  10   3       76.47       81.29      2.55 o 
   4  10   3      113.57      110.61      3.25 o 
   5  10   3        5.56        6.97      2.76 o 
   6  10   3        9.20       11.09      2.03 o 
   7  10   3        7.37        6.13      1.57 o 
   8  10   3       23.50       23.54      2.45 o 
  -9  11   3        1.75        2.99      2.54 o 
  -8  11   3        1.71        1.64      2.20 o 
  -7  11   3       35.44       34.35      3.78 o 
  -6  11   3        9.51       10.72      2.37 o 
  -5  11   3        0.44        1.75      1.64 o 
  -4  11   3       49.25       56.85      3.72 o 
  -3  11   3      130.88      137.83      5.30 o 
  -2  11   3       28.92       23.91      2.54 o 
  -1  11   3        7.93        4.57      1.58 o 
   0  11   3      103.00       98.30      4.23 o 
   1  11   3      142.34      146.46      5.19 o 
   2  11   3       21.66       20.75      1.14 o 
   3  11   3       18.75       17.82      1.45 o 
   4  11   3        4.83        4.52      1.13 o 
   5  11   3       37.40       38.81      4.06 o 
   6  11   3       38.62       43.13      3.30 o 
   7  11   3        7.45        8.10      3.64 o 
  -8  12   3        3.29        5.75      2.43 o 
  -7  12   3        4.69        4.57      2.43 o 
  -6  12   3       43.90       45.40      4.12 o 
  -5  12   3       21.36       26.96      3.16 o 
  -4  12   3       45.42       45.51      3.44 o 
  -3  12   3       18.54       17.71      2.48 o 
  -2  12   3       33.32       31.47      2.88 o 
  -1  12   3       55.46       57.52      3.50 o 
   0  12   3       14.12       19.51      2.31 o 
   1  12   3       58.13       64.24      3.44 o 
   2  12   3        8.47        7.84      1.69 o 
   3  12   3        8.51        7.87      1.11 o 
   4  12   3       16.42       17.36      1.64 o 
   5  12   3       13.09       10.52      1.52 o 
   6  12   3        0.10        1.56      1.18 o 
  -7  13   3        2.96        5.98      2.48 o 
  -6  13   3       10.11       11.39      2.65 o 
  -5  13   3       21.22       21.09      2.93 o 
  -4  13   3        3.85        3.38      1.75 o 
  -3  13   3        0.86        2.88      1.69 o 
  -2  13   3       51.88       52.05      3.50 o 
  -1  13   3        5.38        1.86      1.58 o 
   0  13   3       54.13       58.09      3.50 o 
   1  13   3       31.86       36.55      2.99 o 
   2  13   3       25.58       23.91      2.48 o 
   3  13   3       15.26       17.90      2.99 o 
   4  13   3       17.42       18.26      2.11 o 
   5  13   3        5.37        6.12      1.38 o 
   6  13   3       14.78       13.56      3.55 o 
  -6  14   3       11.13       10.15      2.59 o 
  -5  14   3       18.40       16.24      2.88 o 
  -4  14   3       20.50       21.60      2.88 o 
  -3  14   3        1.99        3.33      1.86 o 
  -2  14   3       10.11       10.83      2.14 o 
  -1  14   3       32.63       30.85      2.93 o 
   0  14   3        7.71        7.16      1.80 o 
   1  14   3        8.56        9.76      1.36 o 
   2  14   3       32.74       36.15      2.76 o 
   3  14   3        0.65        0.28      1.41 o 
   4  14   3        5.73        5.50      1.12 o 
  -5  15   3        3.28        6.49      2.37 o 
  -4  15   3       10.63       11.56      2.48 o 
  -3  15   3        5.75        4.12      1.97 o 
  -2  15   3        0.46       -0.96      1.41 o 
  -1  15   3        1.81        0.17      1.47 o 
   0  15   3       27.44       28.76      2.65 o 
   1  15   3        9.47        9.59      1.80 o 
   2  15   3        7.70        9.59      1.80 o 
   3  15   3        3.65        4.57      1.52 o 
  -2  16   3        2.11        2.03      1.64 o 
  -1  16   3        1.68        0.34      1.41 o 
   0  16   3        5.20        3.96      1.11 o 
  -4 -15   4        6.24        6.54      2.31 o 
  -3 -15   4        9.37        8.69      2.48 o 
  -2 -15   4        0.79        1.52      1.86 o 
  -1 -15   4       19.24       19.80      2.93 o 
   0 -15   4       12.62       11.90      1.50 o 
   1 -15   4        7.00       10.34      1.83 o 
   2 -15   4        0.23       -0.35      2.20 o 
  -6 -14   4       17.72       18.33      3.16 o 
  -5 -14   4        0.24        1.30      1.97 o 
  -4 -14   4       12.44       18.39      2.93 o 
  -3 -14   4        9.88        9.59      2.31 o 
  -2 -14   4        2.85        3.46      1.59 o 
  -1 -14   4        3.15        4.12      1.54 o 
   0 -14   4        1.45        1.24      0.89 o 
   1 -14   4       11.99       11.05      1.35 o 
   2 -14   4        3.42        1.36      1.24 o 
   3 -14   4        1.97        0.67      2.57 o 
   4 -14   4        1.64        1.27      1.58 o 
  -7 -13   4       20.53       22.34      3.21 o 
  -6 -13   4       11.97       11.00      2.71 o 
  -5 -13   4       26.15       23.86      3.21 o 
  -4 -13   4        7.38        6.88      2.14 o 
  -3 -13   4        9.83        9.57      1.72 o 
  -2 -13   4       18.86       18.72      2.09 o 
  -1 -13   4        2.94        2.35      1.20 o 
   0 -13   4       48.15       49.85      1.91 o 
   1 -13   4        5.25        5.95      1.11 o 
   2 -13   4       11.29       13.10      1.73 o 
   3 -13   4       24.67       24.93      1.84 o 
   4 -13   4        8.78        9.59      1.75 o 
   5 -13   4        4.40        5.52      1.65 o 
  -8 -12   4        5.67        6.33      2.06 o 
  -7 -12   4       19.91       19.16      1.70 o 
  -6 -12   4        9.70        6.23      1.05 o 
  -5 -12   4        6.61        6.49      2.09 o 
  -4 -12   4        0.10        2.31      1.69 o 
  -3 -12   4       19.84       14.48      1.85 o 
  -2 -12   4        3.68        4.29      2.14 o 
  -1 -12   4        8.27        7.11      2.85 o 
   0 -12   4        8.46        9.62      1.01 o 
   1 -12   4        1.07        0.69      0.83 o 
   2 -12   4       43.59       46.32      2.69 o 
   3 -12   4        1.29        2.06      1.23 o 
   4 -12   4       10.15       10.71      1.46 o 
   5 -12   4       28.66       24.12      2.02 o 
   6 -12   4        9.61       12.23      1.99 o 
  -9 -11   4        0.31        0.67      1.22 o 
  -8 -11   4        8.48        9.14      1.48 o 
  -7 -11   4        5.16        5.23      1.15 o 
  -6 -11   4        3.08        1.62      1.27 o 
  -5 -11   4       21.76       20.08      2.71 o 
  -4 -11   4       23.42       22.62      2.76 o 
  -3 -11   4      102.21       96.66      3.50 o 
  -2 -11   4       47.65       46.44      4.20 o 
  -1 -11   4       20.77       15.91      1.77 o 
   0 -11   4       90.88       90.68      2.20 o 
   1 -11   4        6.15        5.35      0.92 o 
   2 -11   4       10.31        8.06      1.10 o 
   3 -11   4        5.20        5.10      1.32 o 
   4 -11   4        3.30        3.40      1.09 o 
   5 -11   4       22.81       23.09      2.34 o 
   6 -11   4        2.91        2.67      1.55 o 
   7 -11   4        1.67        3.20      2.76 o 
 -10 -10   4        4.08        3.83      1.67 o 
  -9 -10   4        4.55        3.86      1.34 o 
  -8 -10   4        1.83        1.37      1.21 o 
  -7 -10   4       34.09       34.84      2.45 o 
  -6 -10   4       18.86       19.60      2.34 o 
  -5 -10   4       29.62       31.02      3.21 o 
  -4 -10   4       35.39       35.61      2.02 o 
  -3 -10   4        4.36        5.24      1.64 o 
  -2 -10   4       24.40       26.56      2.03 o 
  -1 -10   4       41.16       36.21      2.22 o 
   0 -10   4       95.12       90.56      2.08 o 
   1 -10   4       10.12       10.41      1.03 o 
   2 -10   4       76.38       79.94      2.30 o 
   3 -10   4       91.48       89.50      2.62 o 
   4 -10   4       36.05       37.74      2.27 o 
   5 -10   4       55.35       51.07      4.14 o 
   6 -10   4       28.45       28.82      2.71 o 
   7 -10   4        9.17        9.02      1.89 o 
 -10  -9   4        7.19        7.63      1.51 o 
  -9  -9   4       68.11       68.48      2.59 o 
  -8  -9   4       72.43       67.26      2.42 o 
  -7  -9   4       33.42       32.75      2.50 o 
  -6  -9   4       13.20       11.95      1.07 o 
  -5  -9   4       37.11       40.54      2.38 o 
  -4  -9   4       99.00       95.55      2.37 o 
  -3  -9   4        0.06       -0.76      0.84 o 
  -2  -9   4       47.92       50.21      1.85 o 
  -1  -9   4      555.21      529.72      7.69 o 
   0  -9   4       23.63       23.91      1.01 o 
   1  -9   4       82.71       74.30      2.47 o 
   2  -9   4       84.45       78.80      2.20 o 
   3  -9   4       36.09       33.27      1.72 o 
   4  -9   4       22.40       22.04      1.64 o 
   5  -9   4       11.70       13.97      1.61 o 
   6  -9   4       30.07       30.86      2.71 o 
   7  -9   4       39.01       46.83      3.12 o 
   8  -9   4       10.07        9.34      1.93 o 
 -11  -8   4       11.64       14.95      1.86 o 
 -10  -8   4        0.02       -0.61      1.16 o 
  -9  -8   4       77.42       87.06      2.87 o 
  -8  -8   4       32.70       37.94      2.07 o 
  -7  -8   4       25.72       29.60      1.65 o 
  -6  -8   4      136.87      133.75      2.77 o 
  -5  -8   4        2.65        3.91      0.54 o 
  -4  -8   4       56.56       51.68      3.33 o 
  -3  -8   4       19.22       19.54      1.57 o 
  -2  -8   4      346.29      336.21      8.60 o 
  -1  -8   4       66.98       69.36      2.52 o 
   0  -8   4      110.17      101.83      2.48 o 
   1  -8   4       10.67       12.06      0.91 o 
   2  -8   4      139.88      139.05      3.03 o 
   3  -8   4      170.69      156.31      2.86 o 
   4  -8   4       33.91       29.79      1.74 o 
   5  -8   4       64.59       59.97      3.47 o 
   6  -8   4       66.00       69.69      5.39 o 
   7  -8   4        6.82        9.55      1.87 o 
   8  -8   4        9.84        8.68      2.03 o 
 -11  -7   4        9.18        7.71      1.55 o 
 -10  -7   4       36.40       37.82      2.30 o 
  -9  -7   4      171.02      167.13      3.84 o 
  -8  -7   4       20.05       24.06      1.91 o 
  -7  -7   4       57.42       53.06      1.86 o 
  -6  -7   4       66.22       63.84      1.83 o 
  -5  -7   4      156.22      138.21      2.10 o 
  -4  -7   4      269.36      272.98      4.28 o 
  -3  -7   4      265.55      288.88      5.62 o 
  -2  -7   4      414.80      394.26      5.89 o 
  -1  -7   4      509.67      530.13      7.42 o 
   0  -7   4      113.98      113.84      1.62 o 
   1  -7   4      193.95      192.99      2.93 o 
   2  -7   4      202.09      195.89      3.09 o 
   3  -7   4        1.31        0.70      0.64 o 
   4  -7   4       82.50       79.81      2.07 o 
   5  -7   4       38.30       37.42      4.12 o 
   6  -7   4        2.90        3.14      2.11 o 
   7  -7   4       81.59       85.19     13.06 o 
   8  -7   4       59.30       61.63      4.20 o 
   9  -7   4        6.25        3.51      1.77 o 
 -11  -6   4       51.70       58.26      2.92 o 
 -10  -6   4       18.14       18.86      2.69 o 
  -9  -6   4        6.66        9.62      2.27 o 
  -8  -6   4       17.05       16.43      1.36 o 
  -7  -6   4       24.38       25.79      1.43 o 
  -6  -6   4      457.34      435.07      6.22 o 
  -5  -6   4      296.87      301.94      4.50 o 
  -4  -6   4      295.72      294.46      3.55 o 
  -3  -6   4      203.01      220.58      4.58 o 
  -2  -6   4      342.08      317.56      4.93 o 
  -1  -6   4       25.58       24.53      1.28 o 
   0  -6   4       81.40       80.80      1.27 o 
   1  -6   4      357.32      342.95      3.87 o 
   2  -6   4     1829.49     1806.94     16.76 o 
   3  -6   4      105.16       97.58      1.84 o 
   4  -6   4        2.28        4.60      0.73 o 
   5  -6   4      180.06      172.17      3.59 o 
   6  -6   4       77.19       77.14      2.52 o 
   7  -6   4       21.88       21.81      4.51 o 
   8  -6   4       14.40       16.63      3.41 o 
   9  -6   4       47.28       49.72      5.24 o 
 -12  -5   4       23.39       28.29      4.23 o 
 -11  -5   4        2.13        3.80      2.43 o 
 -10  -5   4        3.93        3.90      1.21 o 
  -9  -5   4       45.21       49.52      2.22 o 
  -8  -5   4       22.76       24.61      1.53 o 
  -7  -5   4       61.00       54.47      1.87 o 
  -6  -5   4      475.71      460.61      6.51 o 
  -5  -5   4       23.90       29.02      1.18 o 
  -4  -5   4       43.78       46.24      0.96 o 
  -3  -5   4      789.30      771.16     11.98 o 
  -2  -5   4      149.77      185.17      3.19 o 
  -1  -5   4      518.16      497.92      4.84 o 
   0  -5   4       71.58       74.07      1.42 o 
   1  -5   4       34.38       30.03      1.00 o 
   2  -5   4       23.74       27.68      1.01 o 
   3  -5   4      198.07      197.89      2.81 o 
   4  -5   4      353.72      330.10      4.55 o 
   5  -5   4       62.35       65.27      2.12 o 
   6  -5   4       30.75       36.76      2.21 o 
   7  -5   4       54.53       55.53      3.34 o 
   8  -5   4       49.27       43.84      4.82 o 
   9  -5   4        4.73        4.93      1.73 o 
 -12  -4   4        3.07        1.18      1.69 o 
 -11  -4   4       90.85      103.21      4.29 o 
 -10  -4   4       84.14       96.25      2.94 o 
  -9  -4   4        0.96       -0.05      0.89 o 
  -8  -4   4       21.77       23.45      1.49 o 
  -7  -4   4      149.45      137.38      2.91 o 
  -6  -4   4      288.14      281.00      6.65 o 
  -5  -4   4      137.90      130.58      2.09 o 
  -4  -4   4      213.05      224.70      3.41 o 
  -3  -4   4      323.62      315.93      3.50 o 
  -2  -4   4       18.68       15.57      0.47 o 
  -1  -4   4      385.10      381.99      3.88 o 
   0  -4   4       13.40       12.99      0.58 o 
   1  -4   4      156.34      156.15      2.10 o 
   2  -4   4     1221.19     1257.74     11.86 o 
   3  -4   4       72.58       66.38      1.48 o 
   4  -4   4      206.58      203.17      3.21 o 
   5  -4   4      409.45      388.33      5.28 o 
   6  -4   4       89.68       86.56      2.26 o 
   7  -4   4       39.21       40.89      2.71 o 
   8  -4   4       24.84       27.31      1.77 o 
   9  -4   4       28.49       31.78      2.37 o 
 -12  -3   4       17.17       17.79      4.34 o 
 -11  -3   4       39.80       35.12      2.79 o 
 -10  -3   4       18.17       15.45      1.93 o 
  -9  -3   4      104.08       96.61      3.56 o 
  -8  -3   4      216.83      214.75      3.98 o 
  -7  -3   4       17.72       17.95      1.04 o 
  -6  -3   4       80.59       92.64      1.81 o 
  -5  -3   4        4.67        5.13      0.54 o 
  -4  -3   4      212.50      217.67      2.83 o 
  -3  -3   4      247.24      213.30      2.58 o 
  -2  -3   4     1084.64     1254.33     13.91 o 
  -1  -3   4     1342.44     1360.13     12.46 o 
   0  -3   4     1505.58     1528.73     12.77 o 
   1  -3   4      456.48      464.66      4.81 o 
   2  -3   4       53.35       53.60      1.21 o 
   3  -3   4       66.89       65.95      1.54 o 
   4  -3   4      231.54      219.26      3.34 o 
   5  -3   4       40.80       31.06      1.45 o 
   6  -3   4       20.97       22.71      1.42 o 
   7  -3   4       39.40       36.58      1.81 o 
   8  -3   4      118.75      115.74      4.68 o 
   9  -3   4       84.80       84.45      2.78 o 
  10  -3   4        4.05        7.13      3.09 o 
 -12  -2   4        7.69        7.11      1.95 o 
 -11  -2   4       67.76       65.95      5.72 o 
 -10  -2   4       51.37       50.09      2.86 o 
  -9  -2   4       45.57       42.38      1.97 o 
  -8  -2   4       47.38       48.39      1.55 o 
  -7  -2   4      367.25      364.83      4.77 o 
  -6  -2   4      369.42      386.19      4.77 o 
  -5  -2   4       59.75       61.09      1.33 o 
  -4  -2   4      549.22      539.14      5.96 o 
  -3  -2   4      439.58      434.28      4.35 o 
  -2  -2   4        7.90        7.59      0.48 o 
  -1  -2   4      558.16      587.39      6.47 o 
   0  -2   4      318.77      321.41      3.45 o 
   1  -2   4      126.07      129.69      1.64 o 
   2  -2   4      870.70      829.39      9.00 o 
   3  -2   4      817.30      810.54      9.03 o 
   4  -2   4       60.08       67.54      3.29 o 
   5  -2   4      284.64      286.39      4.76 o 
   6  -2   4      117.75      110.60      3.70 o 
   7  -2   4      140.06      147.25      3.06 o 
   8  -2   4       52.89       50.97      2.14 o 
   9  -2   4        4.12        3.78      1.51 o 
  10  -2   4        3.76        4.10      1.31 o 
 -12  -1   4       31.64       28.98      2.80 o 
 -11  -1   4       23.11       20.56      2.23 o 
 -10  -1   4       17.75       16.73      2.74 o 
  -9  -1   4       47.41       45.65      3.04 o 
  -8  -1   4       65.33       65.04      1.71 o 
  -7  -1   4      297.35      287.64      3.96 o 
  -6  -1   4      127.74      132.72      2.24 o 
  -5  -1   4      830.21      817.03      8.81 o 
  -4  -1   4     2107.51     2165.16     21.38 o 
  -3  -1   4      111.97      114.15      1.89 o 
  -2  -1   4      660.43      679.51      5.93 o 
  -1  -1   4     1723.85     1743.76     14.44 o 
   0  -1   4      163.80      156.75      1.81 o 
   1  -1   4        9.79       12.22      0.59 o 
   2  -1   4     1054.58     1057.58     11.13 o 
   3  -1   4      117.87      114.94      2.07 o 
   4  -1   4      205.96      199.30      3.07 o 
   5  -1   4        3.70        1.40      0.67 o 
   6  -1   4       39.83       36.50      1.61 o 
   7  -1   4       58.91       55.08      1.93 o 
   8  -1   4       59.92       56.96      2.22 o 
   9  -1   4       62.38       61.04      2.47 o 
  10  -1   4        2.75       -0.59      1.32 o 
 -12   0   4       28.64       26.36      2.71 o 
 -11   0   4      198.97      199.24      5.56 o 
 -10   0   4      130.16      128.52      3.42 o 
  -9   0   4       58.92       65.27      2.31 o 
  -8   0   4       47.22       37.95      1.64 o 
  -7   0   4      778.94      718.55      8.16 o 
  -6   0   4        3.56        5.71      0.64 o 
  -5   0   4        1.78        4.94      0.96 o 
  -4   0   4       11.44       10.57      0.50 o 
  -3   0   4      491.86      486.94      4.79 o 
  -2   0   4       29.50       43.56      0.74 o 
  -1   0   4      492.21      526.67      4.75 o 
   0   0   4     1238.84     1186.41     10.96 o 
   1   0   4      828.07      887.43      8.46 o 
   2   0   4       58.54       56.52      1.29 o 
   3   0   4     1326.50     1362.28     14.21 o 
   4   0   4       49.14       37.67      1.73 o 
   5   0   4      242.66      241.90      3.69 o 
   6   0   4       78.14       83.98      2.13 o 
   7   0   4       24.43       25.98      1.49 o 
   8   0   4        9.15        8.90      1.21 o 
   9   0   4       63.21       68.67      2.79 o 
  10   0   4        1.65       -0.55      1.31 o 
 -12   1   4       30.85       29.91      8.23 o 
 -11   1   4       22.40       19.33      2.21 o 
 -10   1   4       19.26       22.13      1.93 o 
  -9   1   4       48.16       42.97      2.91 o 
  -8   1   4       65.95       63.81      2.07 o 
  -7   1   4      304.92      287.80      4.72 o 
  -6   1   4      128.68      134.00      2.17 o 
  -5   1   4      822.48      827.91      8.78 o 
  -4   1   4     2105.67     2128.68     25.65 o 
  -3   1   4      119.01      119.70      2.09 o 
  -2   1   4      656.97      677.50      8.36 o 
  -1   1   4     1705.98     1726.07     15.65 o 
   0   1   4      158.90      152.16      1.93 o 
   1   1   4       11.40       13.74      0.63 o 
   2   1   4     1060.83     1063.15     11.21 o 
   3   1   4      112.81      113.66      2.06 o 
   4   1   4      200.17      191.64      3.01 o 
   5   1   4        3.40        1.83      0.66 o 
   6   1   4       40.10       35.69      2.23 o 
   7   1   4       59.89       57.70      1.95 o 
   8   1   4       56.04       50.85      2.08 o 
   9   1   4       62.92       66.34      3.77 o 
  10   1   4        2.74        2.70      3.72 o 
 -12   2   4        7.40       10.17      1.99 o 
 -11   2   4       68.39       70.29      2.77 o 
 -10   2   4       50.45       49.19      2.74 o 
  -9   2   4       45.15       47.46      2.19 o 
  -8   2   4       48.89       50.19      1.89 o 
  -7   2   4      375.22      368.39      4.68 o 
  -6   2   4      366.17      381.56      5.62 o 
  -5   2   4       60.74       64.06      1.64 o 
  -4   2   4      553.25      543.09      7.02 o 
  -3   2   4      427.99      421.96      5.64 o 
  -2   2   4       10.48        8.49      0.63 o 
  -1   2   4      551.85      576.64      6.42 o 
   0   2   4      323.66      321.62      3.93 o 
   1   2   4      124.56      124.41      1.90 o 
   2   2   4      865.24      840.62      8.05 o 
   3   2   4      831.21      835.62      9.49 o 
   4   2   4       56.41       64.20      2.15 o 
   5   2   4      285.36      296.54      4.79 o 
   6   2   4      110.56      108.77      2.42 o 
   7   2   4      138.45      140.67      4.16 o 
   8   2   4       52.44       55.34      2.58 o 
   9   2   4        4.65        5.15      1.97 o 
  10   2   4        3.82        3.53      1.87 o 
 -12   3   4       16.40       18.13      1.94 o 
 -11   3   4       40.75       44.97      2.46 o 
 -10   3   4       19.48       18.67      1.68 o 
  -9   3   4      106.21       94.86      2.77 o 
  -8   3   4      218.70      214.23      4.06 o 
  -7   3   4       18.88       21.39      1.34 o 
  -6   3   4       77.84       84.74      2.10 o 
  -5   3   4        3.77        3.74      0.63 o 
  -4   3   4      213.51      217.43      3.38 o 
  -3   3   4      248.76      214.48      2.72 o 
  -2   3   4     1113.72     1281.28     12.87 o 
  -1   3   4     1342.06     1363.21     15.95 o 
   0   3   4     1525.25     1540.24     17.94 o 
   1   3   4      453.32      453.26      6.12 o 
   2   3   4       57.09       55.73      1.13 o 
   3   3   4       66.94       64.40      1.45 o 
   4   3   4      225.82      214.56      3.22 o 
   5   3   4       44.23       32.34      1.35 o 
   6   3   4       20.12       24.22      1.52 o 
   7   3   4       40.16       39.38      4.37 o 
   8   3   4      114.97      107.87      4.27 o 
   9   3   4       87.97       87.02      4.13 o 
  10   3   4        4.05        3.68      1.97 o 
 -12   4   4        2.93        4.14      1.45 o 
 -11   4   4       90.35      102.13      3.26 o 
 -10   4   4       85.06       95.37      2.95 o 
  -9   4   4        0.94       -0.23      0.92 o 
  -8   4   4       23.50       23.14      1.50 o 
  -7   4   4      144.30      133.54      4.36 o 
  -6   4   4      285.97      280.79      4.44 o 
  -5   4   4      136.59      130.34      2.08 o 
  -4   4   4      212.89      225.21      2.91 o 
  -3   4   4      307.08      297.72      3.58 o 
  -2   4   4       19.93       16.34      0.61 o 
  -1   4   4      384.24      379.76      4.30 o 
   0   4   4       13.81       13.06      0.75 o 
   1   4   4      153.77      154.77      2.66 o 
   2   4   4     1201.75     1235.14     15.06 o 
   3   4   4       73.79       67.09      1.57 o 
   4   4   4      205.51      198.24      3.03 o 
   5   4   4      402.87      393.64      6.06 o 
   6   4   4       87.14       83.97      3.25 o 
   7   4   4       38.96       39.56      2.77 o 
   8   4   4       25.91       23.42      2.48 o 
   9   4   4       28.45       31.49      2.93 o 
 -12   5   4       22.90       27.21      2.71 o 
 -11   5   4        2.37        0.28      1.16 o 
 -10   5   4        3.44        6.05      1.24 o 
  -9   5   4       45.35       51.47      2.24 o 
  -8   5   4       23.77       27.66      1.59 o 
  -7   5   4       57.73       59.76      1.90 o 
  -6   5   4      472.14      461.25      6.99 o 
  -5   5   4       23.79       27.84      0.91 o 
  -4   5   4       44.44       45.42      0.97 o 
  -3   5   4      770.04      762.54     11.87 o 
  -2   5   4      141.33      167.46      3.60 o 
  -1   5   4      516.53      486.08      5.32 o 
   0   5   4       67.99       66.69      1.24 o 
   1   5   4       34.59       29.61      1.21 o 
   2   5   4       24.25       25.07      1.21 o 
   3   5   4      206.06      209.50      4.76 o 
   4   5   4      350.71      331.41      5.16 o 
   5   5   4       58.05       60.27      2.65 o 
   6   5   4       30.64       34.23      2.47 o 
   7   5   4       54.97       53.15      2.95 o 
   8   5   4       49.12       43.43      4.46 o 
   9   5   4        5.90        8.15      2.09 o 
 -11   6   4       52.74       50.11      3.18 o 
 -10   6   4       17.52       20.99      1.75 o 
  -9   6   4        5.93        8.59      1.20 o 
  -8   6   4       18.41       17.78      2.01 o 
  -7   6   4       25.23       28.57      1.44 o 
  -6   6   4      454.44      431.71      8.51 o 
  -5   6   4      300.11      305.38      3.68 o 
  -4   6   4      296.97      293.18      6.37 o 
  -3   6   4      199.80      217.12      5.05 o 
  -2   6   4      344.93      319.69      5.70 o 
  -1   6   4       24.71       24.92      1.35 o 
   0   6   4       81.07       79.32      1.34 o 
   1   6   4      357.27      344.06      4.95 o 
   2   6   4     1836.94     1797.09     21.22 o 
   3   6   4      100.00       93.53      1.94 o 
   4   6   4        2.54        3.28      1.11 o 
   5   6   4      179.15      173.32      4.51 o 
   6   6   4       77.35       72.64      5.61 o 
   7   6   4       22.28       20.48      2.19 o 
   8   6   4       13.70       10.50      2.03 o 
   9   6   4       49.23       48.71      3.51 o 
 -11   7   4        9.09        8.09      1.82 o 
 -10   7   4       36.30       37.20      5.98 o 
  -9   7   4      170.21      167.74      4.48 o 
  -8   7   4       19.30       19.51      1.67 o 
  -7   7   4       57.35       54.20      1.91 o 
  -6   7   4       66.55       65.80      1.28 o 
  -5   7   4      153.64      139.38      7.47 o 
  -4   7   4      268.60      266.04      5.28 o 
  -3   7   4      265.85      275.52      5.34 o 
  -2   7   4      411.70      381.70      6.74 o 
  -1   7   4      504.85      515.56     10.04 o 
   0   7   4      110.95      109.73      1.60 o 
   1   7   4      192.57      191.32      2.62 o 
   2   7   4      200.07      199.28      4.18 o 
   3   7   4        1.70        2.30      0.93 o 
   4   7   4       85.54       84.15      2.85 o 
   5   7   4       38.02       36.58      2.35 o 
   6   7   4        2.73        1.52      1.18 o 
   7   7   4       81.86       82.55      5.24 o 
   8   7   4       59.14       64.37      3.56 o 
   9   7   4        5.68        4.95      1.89 o 
 -11   8   4       11.47       16.44      2.03 o 
 -10   8   4        0.02       -0.10      1.20 o 
  -9   8   4       76.47       81.05      3.04 o 
  -8   8   4       31.87       36.85      1.91 o 
  -7   8   4       26.23       26.72      2.74 o 
  -6   8   4      138.60      136.09      5.75 o 
  -5   8   4        3.37        2.34      0.92 o 
  -4   8   4       59.17       50.99      2.68 o 
  -3   8   4       20.10       18.45      1.40 o 
  -2   8   4      355.27      340.01      6.05 o 
  -1   8   4       67.84       71.12      3.61 o 
   0   8   4      106.88      105.57      4.23 o 
   1   8   4       12.07       14.05      1.08 o 
   2   8   4      144.95      144.05      3.40 o 
   3   8   4      171.00      163.46      3.88 o 
   4   8   4       33.24       35.21      3.64 o 
   5   8   4       65.68       64.35      2.81 o 
   6   8   4       65.31       60.51      2.99 o 
   7   8   4        6.48        8.57      1.77 o 
   8   8   4       10.32       10.01      1.95 o 
 -10   9   4        7.08        7.48      1.97 o 
  -9   9   4       69.90       69.77      2.51 o 
  -8   9   4       73.57       76.36      4.96 o 
  -7   9   4       34.50       35.81      3.83 o 
  -6   9   4       13.42       10.72      2.31 o 
  -5   9   4       36.20       36.49      3.38 o 
  -4   9   4      101.91       99.93      4.51 o 
  -3   9   4        0.06       -0.73      1.18 o 
  -2   9   4       50.31       48.61      3.05 o 
  -1   9   4      552.09      513.77     12.91 o 
   0   9   4       22.50       21.66      2.37 o 
   1   9   4       82.65       74.83      1.60 o 
   2   9   4       86.25       83.27      2.45 o 
   3   9   4       36.69       39.21      2.03 o 
   4   9   4       22.07       24.04      1.92 o 
   5   9   4       11.00       14.04      1.92 o 
   6   9   4       30.06       28.87      5.72 o 
   7   9   4       40.93       45.46      3.38 o 
   8   9   4       10.72       11.80      2.07 o 
 -10  10   4        4.11        5.08      2.59 o 
  -9  10   4        4.96        5.87      2.82 o 
  -8  10   4        1.89       -1.86      1.86 o 
  -7  10   4       35.10       42.02      4.12 o 
  -6  10   4       18.45       17.20      2.76 o 
  -5  10   4       29.76       35.02      3.38 o 
  -4  10   4       35.16       33.33      3.27 o 
  -3  10   4        4.69        4.62      1.69 o 
  -2  10   4       27.25       30.12      2.82 o 
  -1  10   4       40.84       38.07      2.82 o 
   0  10   4       95.60       94.80      4.23 o 
   1  10   4        9.87        9.47      1.86 o 
   2  10   4       75.01       75.09      2.53 o 
   3  10   4       93.28       94.83      3.50 o 
   4  10   4       36.22       36.56      2.26 o 
   5  10   4       55.75       52.58      2.67 o 
   6  10   4       27.76       28.54      2.39 o 
   7  10   4        9.03        9.18      2.34 o 
  -9  11   4        0.39       -1.02      2.20 o 
  -8  11   4        7.60        5.92      2.43 o 
  -7  11   4        4.88        7.28      2.26 o 
  -6  11   4        3.17        1.75      1.75 o 
  -5  11   4       22.30       20.64      2.93 o 
  -4  11   4       23.82       25.66      2.88 o 
  -3  11   4      101.35       93.22      4.68 o 
  -2  11   4       47.83       50.59      3.44 o 
  -1  11   4       22.52       17.43      2.37 o 
   0  11   4       91.11       96.72      4.51 o 
   1  11   4        6.25        7.56      1.80 o 
   2  11   4       11.28       10.10      0.92 o 
   3  11   4        6.06        5.87      1.16 o 
   4  11   4        3.21        4.14      1.19 o 
   5  11   4       23.17       23.26      2.07 o 
   6  11   4        3.09        4.24      1.55 o 
   7  11   4        1.37        2.00      1.52 o 
  -8  12   4        5.60        3.50      2.31 o 
  -7  12   4       19.56       20.42      3.27 o 
  -6  12   4        9.66        7.84      2.37 o 
  -5  12   4        6.51        9.76      2.37 o 
  -4  12   4        0.19       -1.24      1.24 o 
  -3  12   4       19.18       18.10      2.65 o 
  -2  12   4        3.48        2.48      1.69 o 
  -1  12   4        8.53       11.50      2.14 o 
   0  12   4        8.84        9.31      1.97 o 
   1  12   4        0.90       -0.96      1.52 o 
   2  12   4       44.92       44.43      2.35 o 
   3  12   4        1.39        1.22      0.88 o 
   4  12   4        9.69        9.38      1.34 o 
   5  12   4       29.60       30.56      2.17 o 
   6  12   4        9.58       12.24      1.97 o 
  -7  13   4       20.39       27.35      3.89 o 
  -6  13   4       11.93       14.04      2.88 o 
  -5  13   4       26.07       23.40      3.21 o 
  -4  13   4        7.49        5.02      2.03 o 
  -3  13   4       11.05       11.00      2.37 o 
  -2  13   4       18.69       20.19      2.82 o 
  -1  13   4        2.91        1.97      1.64 o 
   0  13   4       47.55       53.92      3.67 o 
   1  13   4        5.15        4.40      1.86 o 
   2  13   4       11.17        8.97      2.03 o 
   3  13   4       23.77       23.04      1.37 o 
   4  13   4        8.09       10.52      2.09 o 
   5  13   4        4.05        4.22      2.34 o 
  -6  14   4       17.33       16.41      3.10 o 
  -5  14   4        0.24        3.50      2.09 o 
  -4  14   4       12.18       15.45      2.76 o 
  -3  14   4        9.72       12.52      2.48 o 
  -2  14   4        2.51        2.31      1.86 o 
  -1  14   4        2.99        2.43      1.80 o 
   0  14   4        1.34        1.02      1.58 o 
   1  14   4       12.16       14.58      1.65 o 
   2  14   4        3.19        2.03      1.75 o 
   3  14   4        2.16        0.68      1.69 o 
   4  14   4        1.70        1.58      1.69 o 
  -4  15   4        6.32        6.37      2.37 o 
  -3  15   4        9.08        9.02      2.43 o 
  -2  15   4        0.70       -0.51      1.69 o 
  -1  15   4       20.03       21.49      2.76 o 
   0  15   4       13.02       10.88      2.31 o 
   1  15   4        7.09        4.96      1.80 o 
   2  15   4        0.22        0.17      1.41 o 
  -3 -15   5       12.88        9.64      2.71 o 
  -2 -15   5        4.07        2.09      2.03 o 
  -1 -15   5       24.97       17.88      3.05 o 
   0 -15   5        6.74        3.97      1.27 o 
  -6 -14   5        2.53        0.51      2.20 o 
  -5 -14   5        2.54        1.02      1.92 o 
  -4 -14   5       18.14       24.98      3.44 o 
  -3 -14   5        1.57        3.05      2.03 o 
  -2 -14   5        3.18        0.39      1.92 o 
  -1 -14   5       15.78       15.96      2.82 o 
   0 -14   5        8.74       12.10      1.45 o 
   1 -14   5       13.23       13.73      1.67 o 
   2 -14   5        2.77        2.87      1.41 o 
   3 -14   5        5.57        4.30      1.55 o 
  -7 -13   5        4.01        6.26      2.54 o 
  -6 -13   5        4.57        7.22      2.71 o 
  -5 -13   5       27.51       29.95      3.61 o 
  -4 -13   5       15.34       13.13      2.03 o 
  -3 -13   5        5.58        6.83      1.65 o 
  -2 -13   5       33.43       33.69      4.34 o 
  -1 -13   5       10.00       11.30      1.06 o 
   0 -13   5       18.03       17.16      1.40 o 
   1 -13   5        2.62        2.81      1.33 o 
   2 -13   5        1.65        2.48      1.11 o 
   3 -13   5       44.33       41.87      2.71 o 
   4 -13   5        0.63       -1.28      1.34 o 
  -8 -12   5        9.73        9.33      1.49 o 
  -7 -12   5       21.35       20.63      1.65 o 
  -6 -12   5        5.84        4.85      2.20 o 
  -5 -12   5       26.82       27.24      3.27 o 
  -4 -12   5       15.73       17.02      2.00 o 
  -3 -12   5        5.70        7.02      2.00 o 
  -2 -12   5       19.01       18.53      2.59 o 
  -1 -12   5       35.98       36.12      1.50 o 
   0 -12   5       18.99       21.81      1.45 o 
   1 -12   5       28.40       30.46      1.77 o 
   2 -12   5       25.22       26.21      1.76 o 
   3 -12   5       10.84       10.64      1.45 o 
   4 -12   5       51.01       54.90      3.06 o 
   5 -12   5       21.16       17.00      2.74 o 
  -9 -11   5        9.69       12.01      5.08 o 
  -8 -11   5        5.17        5.44      1.27 o 
  -7 -11   5       13.63       14.12      1.42 o 
  -6 -11   5       28.15       28.96      1.52 o 
  -5 -11   5       19.28       19.63      2.82 o 
  -4 -11   5       12.45       13.36      2.54 o 
  -3 -11   5        2.53        2.35      1.32 o 
  -2 -11   5       73.36       67.11      3.19 o 
  -1 -11   5       17.11       16.15      1.53 o 
   0 -11   5       29.72       27.23      2.00 o 
   1 -11   5       40.37       40.21      1.85 o 
   2 -11   5       28.54       31.16      1.83 o 
   3 -11   5        0.86        1.06      1.34 o 
   4 -11   5        0.70        3.12      1.18 o 
   5 -11   5       19.59       18.76      1.94 o 
   6 -11   5       15.73       13.44      2.13 o 
  -9 -10   5        6.51        9.86      1.68 o 
  -8 -10   5       20.11       19.82      1.80 o 
  -7 -10   5        1.42        1.68      0.94 o 
  -6 -10   5       34.71       31.62      1.50 o 
  -5 -10   5       21.59       22.75      2.14 o 
  -4 -10   5       37.32       40.75      2.13 o 
  -3 -10   5       36.70       34.79      2.45 o 
  -2 -10   5       24.03       30.93      2.68 o 
  -1 -10   5       70.92       69.12      1.83 o 
   0 -10   5       45.40       43.31      1.64 o 
   1 -10   5       86.34       87.41      3.92 o 
   2 -10   5       16.77       18.93      1.96 o 
   3 -10   5       27.90       28.98      1.84 o 
   4 -10   5       76.13       84.53      2.83 o 
   5 -10   5       20.20       17.18      1.73 o 
   6 -10   5        1.93        2.55      1.55 o 
 -10  -9   5       53.82       55.77      2.73 o 
  -9  -9   5        3.12        4.60      1.28 o 
  -8  -9   5        2.40        2.34      1.97 o 
  -7  -9   5       27.59       27.51      1.56 o 
  -6  -9   5       87.09       81.23      2.15 o 
  -5  -9   5       74.55       71.57      1.72 o 
  -4  -9   5       13.83       11.94      1.28 o 
  -3  -9   5        9.93       11.59      1.22 o 
  -2  -9   5       35.49       33.71      1.81 o 
  -1  -9   5       77.63       75.62      1.59 o 
   0  -9   5       11.70       11.05      1.07 o 
   1  -9   5       20.24       19.43      1.19 o 
   2  -9   5      102.15       96.58      2.62 o 
   3  -9   5       16.00       16.75      1.50 o 
   4  -9   5       10.58       11.82      1.41 o 
   5  -9   5        1.37        2.45      1.36 o 
   6  -9   5       13.43       15.49      2.05 o 
   7  -9   5       18.82       16.61      2.30 o 
 -10  -8   5        5.68        4.82      1.38 o 
  -9  -8   5       42.30       46.18      2.34 o 
  -8  -8   5      114.47      113.33      3.00 o 
  -7  -8   5       99.91      100.01      2.62 o 
  -6  -8   5       86.78       93.88      2.30 o 
  -5  -8   5       29.37       28.21      1.53 o 
  -4  -8   5        6.69        4.97      0.73 o 
  -3  -8   5       10.24        7.75      1.03 o 
  -2  -8   5       54.69       59.99      2.05 o 
  -1  -8   5       47.91       47.84      1.23 o 
   0  -8   5      140.94      141.12      5.64 o 
   1  -8   5        5.83        3.73      0.74 o 
   2  -8   5       29.15       30.45      1.44 o 
   3  -8   5       43.44       42.92      1.70 o 
   4  -8   5      156.28      159.91      3.70 o 
   5  -8   5       24.32       20.76      2.11 o 
   6  -8   5       55.39       57.80      3.64 o 
   7  -8   5       27.31       27.80      2.59 o 
   8  -8   5        5.82        7.91      1.96 o 
 -11  -7   5        2.86        1.18      1.29 o 
 -10  -7   5       44.46       46.22      2.50 o 
  -9  -7   5       48.74       50.28      2.38 o 
  -8  -7   5        6.28        5.85      1.10 o 
  -7  -7   5      143.60      138.60      5.71 o 
  -6  -7   5       19.36       18.19      1.18 o 
  -5  -7   5      108.35      109.79      2.41 o 
  -4  -7   5        7.01        4.55      0.64 o 
  -3  -7   5      152.52      133.03      3.01 o 
  -2  -7   5       82.28       72.70      2.33 o 
  -1  -7   5      364.69      374.70      6.46 o 
   0  -7   5      171.50      177.51      2.83 o 
   1  -7   5       43.23       43.05      1.53 o 
   2  -7   5       54.31       49.80      1.58 o 
   3  -7   5       11.71       14.61      1.13 o 
   4  -7   5       47.51       48.37      1.87 o 
   5  -7   5       75.60       74.30      3.03 o 
   6  -7   5       13.67       14.92      1.95 o 
   7  -7   5       30.19       29.35      2.62 o 
   8  -7   5        8.71        9.90      1.99 o 
 -11  -6   5       31.46       28.82      2.72 o 
 -10  -6   5       47.56       51.17      2.52 o 
  -9  -6   5        7.96       12.78      1.86 o 
  -8  -6   5       60.25       62.31      2.19 o 
  -7  -6   5       57.28       63.78      2.03 o 
  -6  -6   5       12.95       15.27      1.31 o 
  -5  -6   5      224.65      234.95      3.78 o 
  -4  -6   5      737.83      740.31      9.32 o 
  -3  -6   5      343.35      357.42      4.72 o 
  -2  -6   5       68.33       66.89      1.10 o 
  -1  -6   5      600.38      609.47      6.07 o 
   0  -6   5      304.10      299.26      4.02 o 
   1  -6   5       40.17       44.22      1.41 o 
   2  -6   5      118.70      114.79      2.31 o 
   3  -6   5       47.23       49.16      1.63 o 
   4  -6   5      159.77      150.12      3.33 o 
   5  -6   5       51.83       47.39      4.67 o 
   6  -6   5      132.14      142.86      3.63 o 
   7  -6   5        3.95        4.60      1.61 o 
   8  -6   5        0.81       -1.41      1.41 o 
 -12  -5   5        1.74        0.02      1.58 o 
 -11  -5   5       25.57       26.88      2.62 o 
 -10  -5   5        3.69        3.66      1.23 o 
  -9  -5   5      146.86      147.03      3.83 o 
  -8  -5   5       24.78       25.31      1.59 o 
  -7  -5   5       56.29       58.74      3.06 o 
  -6  -5   5      226.72      214.05      3.71 o 
  -5  -5   5      278.67      272.39      4.18 o 
  -4  -5   5       74.96       69.74      1.26 o 
  -3  -5   5      428.80      446.51      4.59 o 
  -2  -5   5       34.00       34.55      0.89 o 
  -1  -5   5      143.30      131.59      2.61 o 
   0  -5   5      303.42      272.76      3.23 o 
   1  -5   5      543.49      541.27      7.22 o 
   2  -5   5      221.18      212.77      2.94 o 
   3  -5   5      549.11      540.23      6.03 o 
   4  -5   5      388.94      375.38      5.18 o 
   5  -5   5       42.27       40.93      1.95 o 
   6  -5   5       62.01       59.62      3.01 o 
   7  -5   5       38.41       45.51      2.44 o 
   8  -5   5        1.46        1.93      1.61 o 
   9  -5   5       11.07       10.90      2.23 o 
 -12  -4   5        7.57        8.39      4.43 o 
 -11  -4   5       32.86       35.32      4.88 o 
 -10  -4   5        6.36        5.77      1.55 o 
  -9  -4   5       48.72       46.51      3.55 o 
  -8  -4   5       91.56       90.64      2.48 o 
  -7  -4   5      173.51      165.83      5.60 o 
  -6  -4   5       16.06       17.08      1.17 o 
  -5  -4   5       54.88       47.15      1.48 o 
  -4  -4   5     1059.83     1019.21     10.78 o 
  -3  -4   5      187.98      182.66      2.25 o 
  -2  -4   5        1.33        0.55      0.42 o 
  -1  -4   5      606.53      598.77      6.76 o 
   0  -4   5       38.29       34.41      0.86 o 
   1  -4   5       15.17       14.80      0.80 o 
   2  -4   5       81.35       85.43      1.69 o 
   3  -4   5      142.56      135.40      2.48 o 
   4  -4   5       40.15       42.55      1.59 o 
   5  -4   5      175.59      168.40      3.52 o 
   6  -4   5       77.53       83.82      2.40 o 
   7  -4   5       23.68       23.91      1.65 o 
   8  -4   5       72.21       69.00      2.91 o 
   9  -4   5       53.21       57.94      3.73 o 
 -12  -3   5       11.67       12.90      2.17 o 
 -11  -3   5       26.51       22.62      3.72 o 
 -10  -3   5       20.32       22.35      2.22 o 
  -9  -3   5       94.28       93.44      2.63 o 
  -8  -3   5       36.83       31.32      1.70 o 
  -7  -3   5      309.57      302.28      5.76 o 
  -6  -3   5      297.84      283.50      4.95 o 
  -5  -3   5      197.35      188.10      2.74 o 
  -4  -3   5       63.24       79.23      1.37 o 
  -3  -3   5      131.61      132.89      1.60 o 
  -2  -3   5      753.38      784.29      6.93 o 
  -1  -3   5      431.99      452.99      4.74 o 
   0  -3   5     1280.52     1279.44     13.94 o 
   1  -3   5      122.42      115.10      1.86 o 
   2  -3   5      520.43      525.76      6.28 o 
   3  -3   5      441.35      422.56      6.04 o 
   4  -3   5      279.74      242.88      3.75 o 
   5  -3   5       44.55       47.72      1.69 o 
   6  -3   5       28.92       26.59      1.57 o 
   7  -3   5       48.40       45.70      2.08 o 
   8  -3   5       52.29       60.36      3.23 o 
   9  -3   5        0.29       -1.10      1.10 o 
 -12  -2   5        0.35        1.50      1.57 o 
 -11  -2   5       15.69       15.56      2.04 o 
 -10  -2   5       27.48       25.13      2.26 o 
  -9  -2   5      126.73      122.87      4.68 o 
  -8  -2   5      288.17      279.94      4.71 o 
  -7  -2   5      205.77      196.30      3.09 o 
  -6  -2   5      297.70      292.42      5.48 o 
  -5  -2   5      234.19      243.05      3.26 o 
  -4  -2   5      192.05      209.41      2.57 o 
  -3  -2   5      718.65      721.99      6.45 o 
  -2  -2   5      497.09      488.48      4.54 o 
  -1  -2   5      867.95      881.26      7.70 o 
   0  -2   5       60.81       73.01      1.24 o 
   1  -2   5      251.35      251.50      3.06 o 
   2  -2   5       38.06       43.43      1.51 o 
   3  -2   5       12.78       11.53      0.89 o 
   4  -2   5       79.91       70.69      2.02 o 
   5  -2   5      235.45      238.14      3.85 o 
   6  -2   5      103.79      101.01      2.50 o 
   7  -2   5       54.18       54.97      2.32 o 
   8  -2   5      126.53      125.83      3.23 o 
   9  -2   5       24.91       25.07      1.96 o 
 -12  -1   5       12.30       12.50      2.54 o 
 -11  -1   5       29.03       25.42      3.33 o 
 -10  -1   5      264.06      273.93      7.87 o 
  -9  -1   5        6.41        5.55      1.95 o 
  -8  -1   5       18.06       18.91      1.35 o 
  -7  -1   5      172.07      163.86      2.73 o 
  -6  -1   5      543.63      553.31      6.48 o 
  -5  -1   5      509.98      491.06      6.20 o 
  -4  -1   5       72.56       78.02      1.31 o 
  -3  -1   5       38.27       33.62      1.29 o 
  -2  -1   5       38.83       33.50      0.74 o 
  -1  -1   5      743.23      754.76      6.65 o 
   0  -1   5      298.05      284.72      3.22 o 
   1  -1   5       67.63       51.30      1.14 o 
   2  -1   5     2057.32     2064.75     20.88 o 
   3  -1   5        7.76        7.48      0.80 o 
   4  -1   5      251.07      240.69      6.47 o 
   5  -1   5      322.44      313.92      4.64 o 
   6  -1   5       67.99       62.94      2.27 o 
   7  -1   5        9.91       11.68      1.27 o 
   8  -1   5       63.74       65.34      2.43 o 
   9  -1   5       13.05       14.27      1.59 o 
 -12   0   5       18.37       18.69      3.10 o 
 -11   0   5        0.45        1.06      1.43 o 
 -10   0   5       38.47       33.75      2.55 o 
  -9   0   5        0.48       -0.77      0.77 o 
  -8   0   5        3.42        5.80      1.09 o 
  -7   0   5       16.03       13.00      1.20 o 
  -6   0   5      234.69      216.11      3.11 o 
  -5   0   5       78.32       74.88      1.28 o 
  -4   0   5       77.51       85.42      1.34 o 
  -3   0   5     3089.09     3256.61     28.97 o 
  -2   0   5      484.92      471.59      4.39 o 
  -1   0   5        1.03        3.11      0.40 o 
   0   0   5      304.17      252.70      2.97 o 
   1   0   5        2.97        4.23      0.53 o 
   2   0   5       78.76       74.77      1.49 o 
   3   0   5        1.53        0.83      0.58 o 
   4   0   5        4.78        2.17      0.70 o 
   5   0   5      214.03      226.81      3.72 o 
   6   0   5       10.33       11.94      1.20 o 
   7   0   5       60.07       58.91      2.08 o 
   8   0   5      120.30      124.88      3.13 o 
   9   0   5       80.36       85.05      4.43 o 
 -12   1   5       12.37       13.34      3.41 o 
 -11   1   5       29.08       31.22      2.59 o 
 -10   1   5      267.19      266.62      6.48 o 
  -9   1   5        6.46        6.32      1.14 o 
  -8   1   5       17.38       17.39      1.64 o 
  -7   1   5      169.79      160.32      3.74 o 
  -6   1   5      545.41      566.26      7.67 o 
  -5   1   5      510.92      488.74      8.34 o 
  -4   1   5       68.47       76.60      1.80 o 
  -3   1   5       37.57       33.03      1.28 o 
  -2   1   5       38.13       32.97      0.79 o 
  -1   1   5      730.34      727.67      7.17 o 
   0   1   5      282.24      269.61      3.48 o 
   1   1   5       69.30       52.38      2.32 o 
   2   1   5     2060.54     2050.79     18.73 o 
   3   1   5        7.86        8.75      0.87 o 
   4   1   5      254.42      235.62      3.59 o 
   5   1   5      331.65      317.99      4.61 o 
   6   1   5       69.53       66.54      2.08 o 
   7   1   5        9.14       13.72      1.28 o 
   8   1   5       63.69       63.54      5.05 o 
   9   1   5       13.68       18.99      2.69 o 
 -12   2   5        0.37       -0.49      1.46 o 
 -11   2   5       14.68       16.16      4.05 o 
 -10   2   5       27.06       27.16      1.90 o 
  -9   2   5      126.94      128.68      3.33 o 
  -8   2   5      280.57      278.01      4.87 o 
  -7   2   5      202.89      196.41      3.70 o 
  -6   2   5      305.89      294.51      4.66 o 
  -5   2   5      228.61      233.89      3.84 o 
  -4   2   5      200.81      212.62      3.41 o 
  -3   2   5      732.54      743.86      9.20 o 
  -2   2   5      493.19      485.31      6.53 o 
  -1   2   5      847.65      856.30     13.13 o 
   0   2   5       64.13       76.61      1.76 o 
   1   2   5      264.27      262.27      3.37 o 
   2   2   5       39.76       45.28      1.44 o 
   3   2   5       11.96       10.82      0.84 o 
   4   2   5       78.54       69.49      1.77 o 
   5   2   5      231.44      234.46      3.75 o 
   6   2   5      103.44       98.69      2.42 o 
   7   2   5       55.02       54.98      2.90 o 
   8   2   5      129.40      135.46      4.96 o 
   9   2   5       23.89       22.32      2.79 o 
 -12   3   5       12.44       11.61      1.71 o 
 -11   3   5       26.16       27.78      2.01 o 
 -10   3   5       20.54       21.80      1.73 o 
  -9   3   5       93.64       88.02      3.82 o 
  -8   3   5       36.80       35.79      1.91 o 
  -7   3   5      317.87      324.29      5.13 o 
  -6   3   5      299.82      279.15      4.52 o 
  -5   3   5      201.50      190.48      3.29 o 
  -4   3   5       65.67       86.63      1.90 o 
  -3   3   5      125.94      126.16      2.37 o 
  -2   3   5      745.64      778.64      9.74 o 
  -1   3   5      435.98      457.88      6.10 o 
   0   3   5     1279.94     1294.03     15.44 o 
   1   3   5      124.41      117.82      2.37 o 
   2   3   5      533.45      539.74      5.59 o 
   3   3   5      436.64      421.04      5.23 o 
   4   3   5      271.73      239.49      3.59 o 
   5   3   5       42.47       40.80      1.96 o 
   6   3   5       28.55       27.37      1.82 o 
   7   3   5       48.30       44.79      3.09 o 
   8   3   5       54.27       56.66      3.75 o 
   9   3   5        0.16       -0.60      1.75 o 
 -12   4   5        8.68        9.39      1.80 o 
 -11   4   5       31.29       32.85      2.25 o 
 -10   4   5        6.22        4.57      1.23 o 
  -9   4   5       49.56       47.14      2.11 o 
  -8   4   5       93.19       90.61      2.51 o 
  -7   4   5      174.92      168.15      3.99 o 
  -6   4   5       14.91       15.15      1.16 o 
  -5   4   5       58.36       52.74      1.28 o 
  -4   4   5     1035.28      978.63     10.53 o 
  -3   4   5      186.37      176.22      2.46 o 
  -2   4   5        1.63        1.62      0.41 o 
  -1   4   5      599.26      594.23      6.59 o 
   0   4   5       38.35       36.02      1.23 o 
   1   4   5       16.75       13.70      0.96 o 
   2   4   5       78.24       80.28      2.06 o 
   3   4   5      141.55      128.27      3.00 o 
   4   4   5       39.49       43.51      3.01 o 
   5   4   5      174.30      164.68      3.55 o 
   6   4   5       77.03       80.63      6.74 o 
   7   4   5       24.50       25.61      2.49 o 
   8   4   5       76.69       86.28      4.03 o 
   9   4   5       52.35       53.04      3.83 o 
 -12   5   5        1.49        1.04      2.07 o 
 -11   5   5       25.51       25.23      2.02 o 
 -10   5   5        3.32        4.92      1.42 o 
  -9   5   5      148.56      150.34      3.50 o 
  -8   5   5       23.75       24.42      1.54 o 
  -7   5   5       56.22       56.58      1.87 o 
  -6   5   5      230.25      214.12      3.70 o 
  -5   5   5      277.81      263.30      3.46 o 
  -4   5   5       77.88       70.50      1.32 o 
  -3   5   5      431.30      444.52      5.03 o 
  -2   5   5       35.52       37.32      0.88 o 
  -1   5   5      141.83      128.73      1.96 o 
   0   5   5      298.07      269.46      3.47 o 
   1   5   5      534.29      518.18      7.16 o 
   2   5   5      229.22      213.43      3.69 o 
   3   5   5      559.80      539.05      6.62 o 
   4   5   5      392.63      384.63      5.97 o 
   5   5   5       42.02       37.76      2.51 o 
   6   5   5       60.74       63.95      3.05 o 
   7   5   5       38.89       40.22      2.99 o 
   8   5   5        1.16        1.36      1.61 o 
   9   5   5       10.58       12.89      2.45 o 
 -11   6   5       30.72       30.60      2.60 o 
 -10   6   5       47.21       50.85      2.44 o 
  -9   6   5        7.72       10.24      1.29 o 
  -8   6   5       60.41       68.00      2.16 o 
  -7   6   5       54.46       60.36      1.89 o 
  -6   6   5       12.22       15.65      1.03 o 
  -5   6   5      219.82      226.67      2.95 o 
  -4   6   5      739.84      733.38     11.91 o 
  -3   6   5      347.22      353.88      7.19 o 
  -2   6   5       67.15       62.12      2.24 o 
  -1   6   5      599.30      603.02      6.58 o 
   0   6   5      305.77      299.84      3.74 o 
   1   6   5       38.53       44.08      1.47 o 
   2   6   5      117.69      114.92      3.49 o 
   3   6   5       49.90       52.55      2.41 o 
   4   6   5      152.96      142.43      4.40 o 
   5   6   5       52.29       47.89      2.61 o 
   6   6   5      130.81      136.24      4.45 o 
   7   6   5        4.06        4.48      1.59 o 
   8   6   5        0.57       -0.36      1.63 o 
 -11   7   5        2.79        1.64      1.55 o 
 -10   7   5       44.30       42.85      2.70 o 
  -9   7   5       50.90       55.51      2.17 o 
  -8   7   5        6.03        6.27      1.00 o 
  -7   7   5      142.62      139.61      3.18 o 
  -6   7   5       19.78       21.62      1.79 o 
  -5   7   5      106.85      112.36      3.24 o 
  -4   7   5        6.02        2.18      0.92 o 
  -3   7   5      158.60      141.85      3.46 o 
  -2   7   5       83.59       74.13      2.41 o 
  -1   7   5      367.67      374.09      6.76 o 
   0   7   5      176.75      178.91      2.47 o 
   1   7   5       45.84       45.19      1.45 o 
   2   7   5       59.67       53.66      3.19 o 
   3   7   5       10.94       12.76      1.17 o 
   4   7   5       48.92       49.18      2.42 o 
   5   7   5       77.64       72.26      5.02 o 
   6   7   5       13.77       12.94      2.03 o 
   7   7   5       31.21       28.57      2.63 o 
   8   7   5        8.64        6.64      1.89 o 
 -10   8   5        6.28        3.20      1.26 o 
  -9   8   5       41.89       46.14      2.24 o 
  -8   8   5      113.81      117.78      4.96 o 
  -7   8   5       99.44      105.63      5.41 o 
  -6   8   5       88.27       93.43      3.20 o 
  -5   8   5       31.68       32.31      1.92 o 
  -4   8   5        6.33        5.33      1.07 o 
  -3   8   5       11.87       11.78      2.11 o 
  -2   8   5       57.88       62.81      2.21 o 
  -1   8   5       48.27       43.54      3.05 o 
   0   8   5      141.75      137.35      2.14 o 
   1   8   5        5.25        5.78      0.91 o 
   2   8   5       30.90       32.19      1.81 o 
   3   8   5       41.65       39.73      1.83 o 
   4   8   5      153.35      156.71      4.34 o 
   5   8   5       25.15       20.24      1.97 o 
   6   8   5       56.65       60.40      3.81 o 
   7   8   5       26.51       26.70      2.53 o 
   8   8   5        5.45        5.97      1.93 o 
 -10   9   5       55.51       59.33      5.58 o 
  -9   9   5        3.59       -0.96      2.20 o 
  -8   9   5        2.35        0.51      1.97 o 
  -7   9   5       27.04       28.31      3.44 o 
  -6   9   5       87.58       79.24      4.74 o 
  -5   9   5       73.28       69.88      4.29 o 
  -4   9   5       13.93       10.83      2.26 o 
  -3   9   5        9.56       11.96      2.09 o 
  -2   9   5       34.12       25.94      2.76 o 
  -1   9   5       78.24       69.54      3.78 o 
   0   9   5       11.72       10.94      2.03 o 
   1   9   5       21.07       19.15      1.25 o 
   2   9   5       97.20       97.27      2.88 o 
   3   9   5       16.38       17.93      5.39 o 
   4   9   5       10.11        9.81      1.66 o 
   5   9   5        1.97        1.13      2.51 o 
   6   9   5       13.67       15.13      2.07 o 
   7   9   5       18.80       17.75      2.29 o 
  -9  10   5        7.33        9.98      3.05 o 
  -8  10   5       20.39       17.65      3.27 o 
  -7  10   5        1.36       -0.34      1.80 o 
  -6  10   5       34.13       30.06      3.50 o 
  -5  10   5       22.40       25.72      3.16 o 
  -4  10   5       36.09       36.04      3.50 o 
  -3  10   5       34.14       36.43      3.38 o 
  -2  10   5       23.10       24.70      2.82 o 
  -1  10   5       69.41       63.90      3.89 o 
   0  10   5       45.78       43.99      3.27 o 
   1  10   5       85.36       86.40      4.51 o 
   2  10   5       16.71       19.55      1.48 o 
   3  10   5       28.21       28.26      1.91 o 
   4  10   5       74.56       77.43      3.05 o 
   5  10   5       19.94       19.38      3.30 o 
   6  10   5        1.92        0.99      1.35 o 
  -9  11   5        9.70        6.54      3.10 o 
  -8  11   5        5.16        6.49      2.59 o 
  -7  11   5       13.58       12.35      2.88 o 
  -6  11   5       28.05       31.58      3.67 o 
  -5  11   5       19.10       15.28      2.76 o 
  -4  11   5       13.19        8.12      2.09 o 
  -3  11   5        2.46        4.17      1.80 o 
  -2  11   5       74.69       67.22      4.12 o 
  -1  11   5       16.46       13.59      2.43 o 
   0  11   5       29.54       31.07      3.16 o 
   1  11   5       40.22       38.29      3.50 o 
   2  11   5       27.72       28.06      1.36 o 
   3  11   5        1.24        2.15      1.03 o 
   4  11   5        0.65        0.79      1.78 o 
   5  11   5       19.12       22.32      2.13 o 
   6  11   5       15.64       16.34      2.76 o 
  -8  12   5        9.84       12.13      3.27 o 
  -7  12   5       20.76       20.64      3.50 o 
  -6  12   5        5.41        6.94      2.48 o 
  -5  12   5       26.32       23.63      3.16 o 
  -4  12   5       15.81       13.59      2.59 o 
  -3  12   5        5.47        5.81      2.03 o 
  -2  12   5       19.01       26.17      3.10 o 
  -1  12   5       36.16       37.00      3.55 o 
   0  12   5       19.35       16.58      2.65 o 
   1  12   5       28.30       29.38      3.27 o 
   2  12   5       25.17       24.77      2.17 o 
   3  12   5       10.82       12.79      1.95 o 
   4  12   5       51.35       56.50      6.06 o 
   5  12   5       21.32       18.28      2.71 o 
  -7  13   5        4.05        7.50      2.82 o 
  -6  13   5        4.71        1.24      2.26 o 
  -5  13   5       26.99       33.89      3.95 o 
  -4  13   5       14.89       17.14      2.88 o 
  -3  13   5        5.40        6.82      2.14 o 
  -2  13   5       33.02       28.03      3.21 o 
  -1  13   5       10.05       10.77      2.43 o 
   0  13   5       17.83       16.86      2.71 o 
   1  13   5        2.39        3.16      1.97 o 
   2  13   5        1.48        2.54      1.86 o 
   3  13   5       43.23       35.25      3.61 o 
   4  13   5        0.65        0.26      1.00 o 
  -6  14   5        2.64       -0.68      2.09 o 
  -5  14   5        2.78        2.26      2.26 o 
  -4  14   5       17.78       24.19      3.33 o 
  -3  14   5        1.40       -1.80      1.86 o 
  -2  14   5        3.08       -0.96      1.80 o 
  -1  14   5       15.72       15.06      2.76 o 
   0  14   5        9.41       13.70      2.59 o 
   1  14   5       13.46       14.86      1.83 o 
   2  14   5        2.82        0.39      1.75 o 
   3  14   5        5.62        6.77      2.20 o 
  -3  15   5       13.18       15.28      2.88 o 
  -2  15   5        4.32        5.36      2.26 o 
  -1  15   5       25.20       26.62      3.27 o 
   0  15   5        6.95        5.24      2.20 o 
  -5 -14   6        8.33        6.71      2.54 o 
  -4 -14   6        3.67        3.38      2.26 o 
  -3 -14   6        3.96        4.29      2.31 o 
  -2 -14   6        4.34        2.14      2.14 o 
  -1 -14   6       11.57       11.56      2.71 o 
   0 -14   6        9.82       10.46      1.47 o 
   1 -14   6        0.24       -1.12      1.12 o 
  -6 -13   6       17.78       18.39      3.38 o 
  -5 -13   6       17.29       18.89      3.21 o 
  -4 -13   6        7.42        6.03      2.43 o 
  -3 -13   6       15.79       17.76      2.99 o 
  -2 -13   6       19.20       18.29      6.77 o 
  -1 -13   6       14.07       15.89      1.42 o 
   0 -13   6       16.09       16.78      1.63 o 
   1 -13   6        3.11        3.44      1.32 o 
   2 -13   6       14.87       16.83      3.05 o 
   3 -13   6        5.14        4.66      2.14 o 
  -7 -12   6        2.51        3.19      1.11 o 
  -6 -12   6       21.26       21.42      2.47 o 
  -5 -12   6        6.48        7.82      1.77 o 
  -4 -12   6        2.23        0.05      1.35 o 
  -3 -12   6        7.56        6.92      2.06 o 
  -2 -12   6        3.69        3.00      1.41 o 
  -1 -12   6       17.27       18.11      1.33 o 
   0 -12   6        3.25        4.31      1.05 o 
   1 -12   6        5.97       10.13      1.32 o 
   2 -12   6       26.36       23.88      1.92 o 
   3 -12   6       13.47       14.84      3.19 o 
   4 -12   6        0.65        1.49      1.49 o 
  -8 -11   6        6.54        9.16      1.92 o 
  -7 -11   6        3.68        4.15      1.12 o 
  -6 -11   6       24.82       25.75      1.40 o 
  -5 -11   6       40.44       47.27      7.64 o 
  -4 -11   6       14.47       13.37      1.89 o 
  -3 -11   6       24.58       28.44      2.46 o 
  -2 -11   6        8.27        8.36      1.05 o 
  -1 -11   6        0.61        0.93      0.87 o 
   0 -11   6       11.29       11.79      1.21 o 
   1 -11   6       32.37       34.94      1.92 o 
   2 -11   6       31.32       35.95      2.06 o 
   3 -11   6        3.38        2.65      1.54 o 
   4 -11   6        4.93        5.80      1.65 o 
   5 -11   6       30.39       30.20      3.64 o 
  -9 -10   6        1.02        0.61      1.29 o 
  -8 -10   6        6.81        7.28      1.37 o 
  -7 -10   6       19.56       17.20      1.38 o 
  -6 -10   6       47.32       48.67      1.65 o 
  -5 -10   6       20.23       18.12      0.99 o 
  -4 -10   6       12.39       12.20      1.47 o 
  -3 -10   6      151.17      153.60      3.78 o 
  -2 -10   6       66.93       72.04      1.84 o 
  -1 -10   6       56.77       53.67      1.80 o 
   0 -10   6       43.25       46.11      1.89 o 
   1 -10   6       23.63       24.27      1.68 o 
   2 -10   6       11.57       11.45      1.32 o 
   3 -10   6       52.80       52.42      2.43 o 
   4 -10   6       36.64       37.36      2.30 o 
   5 -10   6        3.17        2.93      1.57 o 
   6 -10   6        2.40        3.50      1.70 o 
 -10  -9   6        2.55       -0.20      1.93 o 
  -9  -9   6       10.25        8.29      1.38 o 
  -8  -9   6        2.99        0.07      1.53 o 
  -7  -9   6       17.09       18.61      3.06 o 
  -6  -9   6        6.64        5.62      0.91 o 
  -5  -9   6       31.05       32.18      1.32 o 
  -4  -9   6       42.49       43.84      2.51 o 
  -3  -9   6       89.59       89.38      4.62 o 
  -2  -9   6        0.84        1.12      0.57 o 
  -1  -9   6        6.65        7.67      0.84 o 
   0  -9   6       34.34       33.36      1.48 o 
   1  -9   6        3.05        1.93      0.82 o 
   2  -9   6       30.95       28.59      1.79 o 
   3  -9   6        2.85        3.22      1.11 o 
   4  -9   6       21.94       25.43      1.92 o 
   5  -9   6       91.79       91.24      3.73 o 
   6  -9   6        2.47        0.45      1.55 o 
 -10  -8   6       38.18       39.35      2.41 o 
  -9  -8   6       14.33       13.54      1.57 o 
  -8  -8   6       38.12       36.10      2.37 o 
  -7  -8   6       53.00       53.25      2.06 o 
  -6  -8   6        6.49        9.15      1.02 o 
  -5  -8   6       15.93       17.74      1.04 o 
  -4  -8   6        5.98        5.37      0.64 o 
  -3  -8   6        8.74       10.60      0.73 o 
  -2  -8   6       17.31       17.48      0.92 o 
  -1  -8   6       31.65       29.35      1.24 o 
   0  -8   6      274.05      258.53      3.89 o 
   1  -8   6      198.78      205.38      7.51 o 
   2  -8   6       36.46       40.31      1.73 o 
   3  -8   6      128.86      131.88      2.91 o 
   4  -8   6       22.96       27.40      3.13 o 
   5  -8   6        3.69        4.54      1.56 o 
   6  -8   6       33.81       37.92      5.36 o 
   7  -8   6        2.42        1.14      1.57 o 
 -11  -7   6       10.07       10.02      2.00 o 
 -10  -7   6       10.83        7.65      2.08 o 
  -9  -7   6       14.34       13.71      1.54 o 
  -8  -7   6       40.55       42.46      2.06 o 
  -7  -7   6      148.14      147.09      3.29 o 
  -6  -7   6       58.23       59.53      2.20 o 
  -5  -7   6       40.26       43.02      1.39 o 
  -4  -7   6      158.29      160.00      2.64 o 
  -3  -7   6       91.44       87.53      1.78 o 
  -2  -7   6       74.09       73.77      1.67 o 
  -1  -7   6       20.21       18.29      1.04 o 
   0  -7   6      108.13      100.79      3.47 o 
   1  -7   6       67.10       68.85      1.88 o 
   2  -7   6       36.58       41.15      1.72 o 
   3  -7   6       21.40       20.87      1.38 o 
   4  -7   6       32.23       34.55      1.95 o 
   5  -7   6      160.44      157.74      4.57 o 
   6  -7   6        4.55        5.64      2.23 o 
   7  -7   6       11.01       10.67      2.02 o 
 -11  -6   6        9.35        5.24      1.83 o 
 -10  -6   6       40.84       43.19      2.41 o 
  -9  -6   6        8.41        8.01      1.32 o 
  -8  -6   6       62.99       59.72      2.22 o 
  -7  -6   6       36.58       41.60      1.82 o 
  -6  -6   6       69.60       65.45      1.95 o 
  -5  -6   6      103.89       93.59      1.98 o 
  -4  -6   6      185.46      177.08      2.80 o 
  -3  -6   6       18.29       17.46      1.16 o 
  -2  -6   6      161.66      155.68      2.56 o 
  -1  -6   6      442.84      444.65      5.57 o 
   0  -6   6      249.13      257.08      4.04 o 
   1  -6   6        5.24        6.99      0.85 o 
   2  -6   6       38.18       39.74      1.64 o 
   3  -6   6       35.18       30.96      1.58 o 
   4  -6   6        9.56        9.69      1.28 o 
   5  -6   6       16.25       19.51      1.69 o 
   6  -6   6       33.73       36.70      2.87 o 
   7  -6   6        1.31       -1.89      1.89 o 
 -11  -5   6       17.45       17.34      2.34 o 
 -10  -5   6       34.19       38.02      2.76 o 
  -9  -5   6      137.37      135.43      3.38 o 
  -8  -5   6        2.38        2.95      1.07 o 
  -7  -5   6       62.01       64.73      2.05 o 
  -6  -5   6       74.76       68.19      1.99 o 
  -5  -5   6       12.46       12.15      0.89 o 
  -4  -5   6      185.54      199.32      4.24 o 
  -3  -5   6      109.04       91.81      1.89 o 
  -2  -5   6      304.43      310.80      4.13 o 
  -1  -5   6       11.39       12.68      0.90 o 
   0  -5   6      136.19      132.99      3.01 o 
   1  -5   6       27.31       28.53      1.69 o 
   2  -5   6        9.49       11.15      0.99 o 
   3  -5   6        7.77        7.94      1.23 o 
   4  -5   6      181.35      191.06      4.33 o 
   5  -5   6      110.83      108.85      3.11 o 
   6  -5   6       32.19       29.72      2.15 o 
   7  -5   6       12.64       12.83      1.70 o 
   8  -5   6       47.13       44.37      3.41 o 
 -12  -4   6       20.47       15.34      2.41 o 
 -11  -4   6       15.48       13.84      2.10 o 
 -10  -4   6       32.63       35.62      2.67 o 
  -9  -4   6       54.95       50.48      3.66 o 
  -8  -4   6        0.90        0.65      0.79 o 
  -7  -4   6      117.19      112.29      2.67 o 
  -6  -4   6       85.26       76.79      2.29 o 
  -5  -4   6      406.92      415.42      5.27 o 
  -4  -4   6      433.50      445.42      5.43 o 
  -3  -4   6       32.74       37.63      1.08 o 
  -2  -4   6        0.33        0.71      0.38 o 
  -1  -4   6      197.39      190.81      2.92 o 
   0  -4   6      466.83      470.75      4.66 o 
   1  -4   6       25.21       24.42      1.08 o 
   2  -4   6      632.53      585.11      7.04 o 
   3  -4   6       11.23       11.70      1.02 o 
   4  -4   6       27.79       29.34      1.51 o 
   5  -4   6       13.09       16.46      1.51 o 
   6  -4   6       52.91       51.03      2.55 o 
   7  -4   6       65.18       68.97      3.02 o 
   8  -4   6       83.34       78.19      3.20 o 
 -12  -3   6        3.60        3.17      1.76 o 
 -11  -3   6       21.14       19.15      2.25 o 
 -10  -3   6        0.78       -0.23      1.27 o 
  -9  -3   6       34.41       38.97      2.59 o 
  -8  -3   6      116.00      110.54      2.76 o 
  -7  -3   6      109.81      102.05      2.53 o 
  -6  -3   6      170.37      158.57      3.06 o 
  -5  -3   6      628.91      592.78      6.24 o 
  -4  -3   6      476.83      520.13      5.45 o 
  -3  -3   6      244.98      252.31      2.77 o 
  -2  -3   6      258.77      271.78      2.95 o 
  -1  -3   6       36.78       38.08      1.01 o 
   0  -3   6      101.05      109.05      1.68 o 
   1  -3   6      389.18      374.16      4.38 o 
   2  -3   6      207.72      203.76      3.21 o 
   3  -3   6      183.77      177.02      3.08 o 
   4  -3   6       48.78       49.00      1.71 o 
   5  -3   6      164.39      166.15      3.26 o 
   6  -3   6       35.51       40.05      1.99 o 
   7  -3   6       92.42       92.05      3.64 o 
   8  -3   6       68.25       76.54      4.75 o 
 -12  -2   6       10.20       12.40      2.48 o 
 -11  -2   6       17.51       15.02      2.05 o 
 -10  -2   6       62.92       63.01      3.15 o 
  -9  -2   6       58.01       56.47      2.77 o 
  -8  -2   6       47.22       43.56      2.29 o 
  -7  -2   6      159.33      160.06      3.63 o 
  -6  -2   6      300.37      277.43      3.97 o 
  -5  -2   6      179.20      175.02      2.40 o 
  -4  -2   6       22.15       28.66      0.92 o 
  -3  -2   6      479.54      459.30      4.45 o 
  -2  -2   6      300.61      322.80      3.36 o 
  -1  -2   6      742.05      716.08      7.16 o 
   0  -2   6      563.99      540.04      5.67 o 
   1  -2   6      443.18      423.95      4.78 o 
   2  -2   6      285.85      278.35      3.96 o 
   3  -2   6      116.00      110.67      2.31 o 
   4  -2   6       58.97       63.00      1.89 o 
   5  -2   6        8.85       10.02      1.13 o 
   6  -2   6       66.96       66.64      2.21 o 
   7  -2   6       82.10       88.40      2.70 o 
   8  -2   6       79.92       81.24      2.77 o 
 -12  -1   6        1.54        1.59      1.58 o 
 -11  -1   6       74.55       82.76      3.68 o 
 -10  -1   6       39.37       39.84      2.75 o 
  -9  -1   6       48.75       44.19      2.54 o 
  -8  -1   6       37.27       39.43      2.76 o 
  -7  -1   6      160.26      160.41      2.37 o 
  -6  -1   6      140.31      137.85      2.08 o 
  -5  -1   6      825.25      812.99      8.00 o 
  -4  -1   6      606.24      574.81      5.88 o 
  -3  -1   6       32.10       33.66      0.83 o 
  -2  -1   6       54.69       54.56      1.05 o 
  -1  -1   6      371.63      348.32      3.95 o 
   0  -1   6       73.27       68.80      1.54 o 
   1  -1   6       88.59       91.12      1.71 o 
   2  -1   6      859.51      812.77      9.17 o 
   3  -1   6       65.28       58.10      2.60 o 
   4  -1   6      135.47      116.96      2.79 o 
   5  -1   6      135.04      127.39      2.79 o 
   6  -1   6      158.60      156.51      3.30 o 
   7  -1   6       23.93       24.40      1.72 o 
   8  -1   6        5.82        5.55      1.77 o 
 -12   0   6        1.81        1.16      2.65 o 
 -11   0   6        7.08        6.64      1.70 o 
 -10   0   6       29.31       23.18      2.23 o 
  -9   0   6       29.02       26.88      2.19 o 
  -8   0   6        6.88        9.52      1.14 o 
  -7   0   6        4.72        3.98      0.56 o 
  -6   0   6      491.24      498.88      5.28 o 
  -5   0   6      568.00      526.26      5.44 o 
  -4   0   6      265.57      291.47      3.32 o 
  -3   0   6     1502.31     1468.37     13.61 o 
  -2   0   6      430.83      403.56      4.34 o 
  -1   0   6      136.83      142.37      2.27 o 
   0   0   6       56.29       64.10      1.46 o 
   1   0   6      775.39      784.32      8.73 o 
   2   0   6      166.03      149.75      2.35 o 
   3   0   6      203.22      208.11      3.34 o 
   4   0   6      393.83      364.88      8.18 o 
   5   0   6       19.50       20.68      1.40 o 
   6   0   6      103.76      106.99      2.68 o 
   7   0   6       23.15       22.34      1.65 o 
   8   0   6       45.38       41.26      2.66 o 
 -12   1   6        1.27       -0.14      1.52 o 
 -11   1   6       73.30       70.45      3.39 o 
 -10   1   6       39.16       40.57      4.68 o 
  -9   1   6       49.56       46.37      2.16 o 
  -8   1   6       35.83       38.91      1.75 o 
  -7   1   6      162.38      162.12      3.32 o 
  -6   1   6      143.27      143.35      2.93 o 
  -5   1   6      820.39      809.93     10.44 o 
  -4   1   6      592.73      577.80      7.70 o 
  -3   1   6       32.49       34.64      1.30 o 
  -2   1   6       54.08       54.69      1.13 o 
  -1   1   6      383.92      362.19      4.36 o 
   0   1   6       73.79       70.60      1.52 o 
   1   1   6       88.77       90.66      1.84 o 
   2   1   6      861.93      818.87      8.23 o 
   3   1   6       66.38       60.35      1.67 o 
   4   1   6      138.04      119.50      2.50 o 
   5   1   6      134.39      126.52      2.73 o 
   6   1   6      160.72      168.92      3.99 o 
   7   1   6       23.26       21.44      1.93 o 
   8   1   6        5.27        4.03      2.54 o 
 -12   2   6       10.15        9.30      1.97 o 
 -11   2   6       17.13       17.20      2.13 o 
 -10   2   6       63.93       65.11      2.54 o 
  -9   2   6       57.90       58.98      2.29 o 
  -8   2   6       46.95       45.81      2.18 o 
  -7   2   6      155.89      159.34      3.32 o 
  -6   2   6      309.28      283.57      4.59 o 
  -5   2   6      181.37      176.07      3.24 o 
  -4   2   6       21.33       27.99      1.74 o 
  -3   2   6      486.38      469.78      6.40 o 
  -2   2   6      302.26      329.89      4.84 o 
  -1   2   6      750.21      737.29      9.35 o 
   0   2   6      546.21      520.60      7.25 o 
   1   2   6      460.73      441.06      5.26 o 
   2   2   6      285.45      276.83      3.48 o 
   3   2   6      114.33      109.20      2.24 o 
   4   2   6       61.31       62.52      2.19 o 
   5   2   6        8.75        9.40      1.29 o 
   6   2   6       66.87       61.19      2.50 o 
   7   2   6       82.27       90.37      3.16 o 
   8   2   6       80.01       80.94      4.23 o 
 -12   3   6        3.92        6.44      1.85 o 
 -11   3   6       20.51       21.68      1.89 o 
 -10   3   6        1.03        0.33      1.46 o 
  -9   3   6       33.96       41.79      3.02 o 
  -8   3   6      116.19      115.95      2.90 o 
  -7   3   6      111.06      105.42      2.60 o 
  -6   3   6      160.44      148.94      4.07 o 
  -5   3   6      637.03      602.69      8.08 o 
  -4   3   6      482.32      519.34      7.45 o 
  -3   3   6      249.78      267.05      4.09 o 
  -2   3   6      257.38      272.16      4.22 o 
  -1   3   6       40.12       41.10      1.40 o 
   0   3   6      100.91      108.20      2.39 o 
   1   3   6      394.23      373.35      8.83 o 
   2   3   6      211.92      205.83      3.32 o 
   3   3   6      192.10      187.45      4.24 o 
   4   3   6       47.60       49.96      1.98 o 
   5   3   6      157.79      161.32      3.72 o 
   6   3   6       35.82       36.94      2.95 o 
   7   3   6       92.69       91.82      4.17 o 
   8   3   6       65.16       72.16      9.11 o 
 -12   4   6       20.25       16.84      1.87 o 
 -11   4   6       15.49       14.62      1.67 o 
 -10   4   6       33.22       36.94      2.18 o 
  -9   4   6       55.73       55.56      3.61 o 
  -8   4   6        1.41        0.49      0.91 o 
  -7   4   6      118.29      109.83      2.69 o 
  -6   4   6       80.62       74.16      2.09 o 
  -5   4   6      408.01      427.46      6.10 o 
  -4   4   6      431.38      438.67      5.27 o 
  -3   4   6       31.41       34.17      1.05 o 
  -2   4   6        0.30        1.01      0.44 o 
  -1   4   6      193.58      183.41      3.25 o 
   0   4   6      465.34      462.53      6.58 o 
   1   4   6       28.24       28.12      1.44 o 
   2   4   6      638.01      589.81      7.16 o 
   3   4   6       11.09       12.59      1.20 o 
   4   4   6       27.38       26.78      1.68 o 
   5   4   6       13.71       15.28      1.47 o 
   6   4   6       51.66       49.14      3.25 o 
   7   4   6       68.47       70.75      3.79 o 
   8   4   6       85.60       89.41      4.42 o 
 -11   5   6       16.67       16.19      1.75 o 
 -10   5   6       32.55       37.81      2.48 o 
  -9   5   6      135.32      144.25      3.44 o 
  -8   5   6        2.43        3.59      0.94 o 
  -7   5   6       61.30       63.17      2.30 o 
  -6   5   6       75.31       71.02      1.95 o 
  -5   5   6       12.46       13.51      0.99 o 
  -4   5   6      189.64      193.37      2.75 o 
  -3   5   6      106.46       87.93      1.61 o 
  -2   5   6      300.32      307.07      3.87 o 
  -1   5   6       10.34       10.97      0.73 o 
   0   5   6      133.14      129.46      3.09 o 
   1   5   6       30.21       28.11      1.42 o 
   2   5   6        9.06        9.14      1.00 o 
   3   5   6        9.40       12.05      1.06 o 
   4   5   6      183.73      180.44      3.82 o 
   5   5   6      107.81      114.52      3.92 o 
   6   5   6       32.97       34.40      4.29 o 
   7   5   6       13.62       16.68      2.33 o 
   8   5   6       45.69       45.39      3.53 o 
 -11   6   6        9.55       11.98      2.31 o 
 -10   6   6       41.61       45.05      2.35 o 
  -9   6   6        8.25        8.47      1.28 o 
  -8   6   6       64.42       57.32      2.06 o 
  -7   6   6       37.94       41.83      1.66 o 
  -6   6   6       68.74       61.31      1.76 o 
  -5   6   6      105.87       95.99      1.61 o 
  -4   6   6      187.36      172.41      2.35 o 
  -3   6   6       17.73       15.48      0.67 o 
  -2   6   6      162.17      151.47      2.21 o 
  -1   6   6      439.49      440.52      5.22 o 
   0   6   6      247.33      254.93      4.14 o 
   1   6   6        4.74        4.51      0.80 o 
   2   6   6       35.58       37.49      1.81 o 
   3   6   6       33.87       33.60      1.87 o 
   4   6   6        9.56       10.29      1.57 o 
   5   6   6       15.00       16.74      2.17 o 
   6   6   6       33.96       33.68      2.83 o 
   7   6   6        1.45       -0.79      1.80 o 
 -11   7   6        9.99       12.24      1.81 o 
 -10   7   6       10.58        9.49      2.00 o 
  -9   7   6       15.21       16.32      1.42 o 
  -8   7   6       40.30       41.44      1.73 o 
  -7   7   6      148.90      156.32      3.42 o 
  -6   7   6       57.79       55.26      2.57 o 
  -5   7   6       38.99       41.67      4.71 o 
  -4   7   6      162.33      160.56      4.20 o 
  -3   7   6       88.88       84.42      2.77 o 
  -2   7   6       74.33       75.30      2.58 o 
  -1   7   6       20.51       18.93      0.73 o 
   0   7   6      108.06      101.31      2.24 o 
   1   7   6       69.34       68.64      1.96 o 
   2   7   6       36.95       37.62      2.12 o 
   3   7   6       19.83       19.30      1.48 o 
   4   7   6       34.21       32.90      2.85 o 
   5   7   6      156.58      155.24      4.68 o 
   6   7   6        4.32        6.56      1.78 o 
   7   7   6       10.46       11.39      2.09 o 
 -10   8   6       39.91       38.89      2.20 o 
  -9   8   6       15.00       15.30      2.93 o 
  -8   8   6       37.84       38.91      4.17 o 
  -7   8   6       52.58       50.02      4.57 o 
  -6   8   6        6.16        8.46      1.48 o 
  -5   8   6       15.93       15.09      2.59 o 
  -4   8   6        5.73        7.44      2.54 o 
  -3   8   6        9.58       11.29      1.66 o 
  -2   8   6       16.50       18.13      3.24 o 
  -1   8   6       31.13       27.69      2.88 o 
   0   8   6      270.59      250.49      4.84 o 
   1   8   6      197.21      189.53      5.22 o 
   2   8   6       36.38       40.00      2.14 o 
   3   8   6      127.63      125.71      3.20 o 
   4   8   6       23.19       29.91      2.30 o 
   5   8   6        3.83        2.66      1.50 o 
   6   8   6       33.49       37.87      4.54 o 
   7   8   6        2.78        5.33      1.87 o 
 -10   9   6        2.53        5.08      2.76 o 
  -9   9   6       10.44       16.13      3.33 o 
  -8   9   6        3.34        3.55      2.31 o 
  -7   9   6       17.14       16.41      3.10 o 
  -6   9   6        6.62        5.24      2.09 o 
  -5   9   6       30.78       37.45      3.72 o 
  -4   9   6       41.46       36.15      3.61 o 
  -3   9   6       88.61       80.93      4.51 o 
  -2   9   6        0.79        2.26      1.64 o 
  -1   9   6        7.45        4.85      1.92 o 
   0   9   6       34.64       37.11      3.50 o 
   1   9   6        3.83        3.35      0.89 o 
   2   9   6       30.02       26.98      1.62 o 
   3   9   6        2.82        2.12      1.18 o 
   4   9   6       23.56       22.60      2.12 o 
   5   9   6       91.52       95.34      3.89 o 
   6   9   6        2.41        1.22      1.86 o 
  -9  10   6        1.00       -0.28      2.37 o 
  -8  10   6        6.91        5.98      2.76 o 
  -7  10   6       20.47       24.25      3.50 o 
  -6  10   6       46.92       48.11      4.46 o 
  -5  10   6       20.56       19.06      2.93 o 
  -4  10   6       12.83       12.69      2.48 o 
  -3  10   6      149.35      150.58      6.32 o 
  -2  10   6       67.14       65.31      4.40 o 
  -1  10   6       57.03       57.69      3.95 o 
   0  10   6       45.38       44.67      3.89 o 
   1  10   6       23.20       22.73      2.93 o 
   2  10   6       12.61       14.59      1.31 o 
   3  10   6       53.25       55.20      2.62 o 
   4  10   6       37.65       38.60      2.54 o 
   5  10   6        3.05        1.22      3.61 o 
   6  10   6        2.60        2.73      1.58 o 
  -8  11   6        6.19        5.75      2.54 o 
  -7  11   6        3.49        0.90      2.31 o 
  -6  11   6       24.28       30.57      3.83 o 
  -5  11   6       39.63       40.49      4.17 o 
  -4  11   6       14.23       11.00      2.54 o 
  -3  11   6       24.14       31.92      3.44 o 
  -2  11   6        8.74        7.90      2.14 o 
  -1  11   6        0.64       -0.45      1.52 o 
   0  11   6       10.60       14.72      2.65 o 
   1  11   6       31.88       36.88      3.72 o 
   2  11   6       30.52       33.18      1.50 o 
   3  11   6        3.31        4.11      2.43 o 
   4  11   6        4.62        6.80      3.24 o 
   5  11   6       30.94       29.42      2.46 o 
  -7  12   6        2.32        5.19      2.54 o 
  -6  12   6       21.65       24.14      3.61 o 
  -5  12   6        6.44        8.97      2.54 o 
  -4  12   6        2.22        3.33      2.14 o 
  -3  12   6        8.32       12.58      2.54 o 
  -2  12   6        3.61        3.67      2.03 o 
  -1  12   6       19.12       17.60      2.88 o 
   0  12   6        3.17        2.14      1.92 o 
   1  12   6        6.29        5.81      2.26 o 
   2  12   6       25.46       25.51      2.37 o 
   3  12   6       13.72       14.16      1.37 o 
   4  12   6        0.90        1.78      1.18 o 
  -6  13   6       17.80       19.51      3.38 o 
  -5  13   6       17.52       18.78      3.38 o 
  -4  13   6        7.31        6.09      2.54 o 
  -3  13   6       15.68       22.62      3.33 o 
  -2  13   6       18.32       15.96      2.82 o 
  -1  13   6       14.42       12.97      2.71 o 
   0  13   6       15.70       15.23      2.82 o 
   1  13   6        3.34        4.57      2.20 o 
   2  13   6       14.63       17.32      2.09 o 
   3  13   6        5.45        5.36      2.26 o 
  -5  14   6        8.66       10.21      2.93 o 
  -4  14   6        3.54        3.44      2.26 o 
  -3  14   6        3.98       -0.68      1.97 o 
  -2  14   6        4.08        4.91      2.37 o 
  -1  14   6       10.85        9.93      2.71 o 
   0  14   6        9.86        7.05      2.48 o 
   1  14   6        0.21       -0.08      1.37 o 
  -5 -13   7       12.15       14.83      3.10 o 
  -4 -13   7        0.96        0.06      1.97 o 
  -3 -13   7        4.39        2.88      2.26 o 
  -2 -13   7        3.66        1.58      2.14 o 
  -1 -13   7       17.07       20.60      5.67 o 
   0 -13   7       10.50       11.85      4.26 o 
   1 -13   7        3.21        4.29      2.17 o 
  -7 -12   7       15.88       19.17      3.33 o 
  -6 -12   7       10.47       10.94      2.82 o 
  -5 -12   7        4.98        3.72      2.31 o 
  -4 -12   7        4.10        4.31      1.70 o 
  -3 -12   7        0.54       -0.39      1.41 o 
  -2 -12   7       11.52       11.58      1.17 o 
  -1 -12   7        5.35        5.69      1.12 o 
   0 -12   7       14.56       13.49      2.65 o 
   1 -12   7        0.90        0.61      2.90 o 
   2 -12   7        6.95        9.54      1.77 o 
   3 -12   7       19.76       18.84      2.30 o 
  -8 -11   7        9.34        8.24      1.47 o 
  -7 -11   7        5.82        4.85      1.06 o 
  -6 -11   7        0.24       -0.39      0.77 o 
  -5 -11   7        3.27        4.25      1.57 o 
  -4 -11   7       27.40       29.60      3.21 o 
  -3 -11   7        7.17        5.91      1.03 o 
  -2 -11   7       53.93       58.60      2.02 o 
  -1 -11   7       40.80       43.11      1.97 o 
   0 -11   7       37.17       45.05      2.15 o 
   1 -11   7        0.05       -0.06      2.22 o 
   2 -11   7        1.38        0.76      1.26 o 
   3 -11   7       13.81       18.27      2.17 o 
   4 -11   7       30.76       29.38      6.29 o 
  -9 -10   7       17.99       18.18      1.77 o 
  -8 -10   7        5.54        6.23      1.11 o 
  -7 -10   7       36.37       38.31      2.10 o 
  -6 -10   7        3.39        5.26      1.08 o 
  -5 -10   7        3.45        4.33      1.19 o 
  -4 -10   7       48.57       49.31      1.57 o 
  -3 -10   7       39.21       42.54      1.55 o 
  -2 -10   7       33.33       40.47      2.03 o 
  -1 -10   7        5.76        6.80      1.07 o 
   0 -10   7        1.99        2.13      0.97 o 
   1 -10   7        0.62       -0.89      0.89 o 
   2 -10   7       19.28       22.41      1.82 o 
   3 -10   7        0.71        0.88      1.22 o 
   4 -10   7       13.51       11.89      1.99 o 
   5 -10   7        1.86       -0.18      1.57 o 
  -9  -9   7        6.01        3.80      1.24 o 
  -8  -9   7       43.45       39.53      1.94 o 
  -7  -9   7       19.63       20.92      1.50 o 
  -6  -9   7        2.26        1.21      1.52 o 
  -5  -9   7       29.02       28.56      1.34 o 
  -4  -9   7       76.03       79.25      3.04 o 
  -3  -9   7        0.11       -0.47      0.64 o 
  -2  -9   7       12.62       13.23      1.17 o 
  -1  -9   7      137.07      141.90      2.82 o 
   0  -9   7        0.01       -0.30      0.75 o 
   1  -9   7        4.87        4.86      1.54 o 
   2  -9   7       63.24       63.96      2.52 o 
   3  -9   7       11.05       12.32      1.55 o 
   4  -9   7       38.93       41.66      4.09 o 
   5  -9   7        0.94       -0.66      1.50 o 
 -10  -8   7        0.75        1.54      1.22 o 
  -9  -8   7       25.52       26.75      2.05 o 
  -8  -8   7       34.04       35.06      1.78 o 
  -7  -8   7       87.01       88.73      2.33 o 
  -6  -8   7       66.92       67.86      1.96 o 
  -5  -8   7       28.38       32.93      1.53 o 
  -4  -8   7       36.83       36.49      1.41 o 
  -3  -8   7        4.47        8.69      0.89 o 
  -2  -8   7       84.53       84.61      2.01 o 
  -1  -8   7       15.75       15.63      1.14 o 
   0  -8   7       35.19       33.00      1.56 o 
   1  -8   7       40.92       45.76      1.86 o 
   2  -8   7       53.45       55.84      3.37 o 
   3  -8   7       11.57       12.82      1.33 o 
   4  -8   7       55.15       43.98      4.71 o 
   5  -8   7        9.69        9.47      1.89 o 
   6  -8   7        3.46        2.51      1.71 o 
 -10  -7   7       19.61       20.25      2.29 o 
  -9  -7   7       48.04       47.38      2.40 o 
  -8  -7   7       50.39       53.07      2.25 o 
  -7  -7   7       18.08       21.63      1.37 o 
  -6  -7   7      133.88      131.14      3.70 o 
  -5  -7   7       22.92       25.38      1.46 o 
  -4  -7   7       67.07       70.39      1.79 o 
  -3  -7   7       78.62       67.54      2.37 o 
  -2  -7   7      266.81      254.06      3.89 o 
  -1  -7   7      128.72      122.06      2.48 o 
   0  -7   7        9.52        8.20      1.31 o 
   1  -7   7      110.34      105.53      2.48 o 
   2  -7   7      208.68      216.17      4.94 o 
   3  -7   7        0.62        1.05      0.98 o 
   4  -7   7       64.82       67.61      2.62 o 
   5  -7   7       42.11       43.98      2.91 o 
   6  -7   7        4.06        3.31      2.26 o 
 -11  -6   7       12.03       15.54      2.26 o 
 -10  -6   7       47.86       52.46      3.32 o 
  -9  -6   7        5.01        2.55      1.75 o 
  -8  -6   7        9.49       10.54      1.11 o 
  -7  -6   7      192.78      187.55      3.33 o 
  -6  -6   7       73.23       72.91      1.91 o 
  -5  -6   7       90.89       90.86      2.07 o 
  -4  -6   7       28.91       28.81      1.44 o 
  -3  -6   7      119.77      114.98      2.28 o 
  -2  -6   7       19.80       20.52      1.15 o 
  -1  -6   7       94.92       87.72      2.07 o 
   0  -6   7       89.40       86.97      2.11 o 
   1  -6   7      107.65      101.18      2.39 o 
   2  -6   7      113.27      115.94      2.68 o 
   3  -6   7        5.99        5.76      1.17 o 
   4  -6   7        3.91        4.33      1.19 o 
   5  -6   7       65.26       62.71      2.70 o 
   6  -6   7       21.27       22.81      2.82 o 
   7  -6   7       11.98       11.77      2.13 o 
 -11  -5   7        7.43        6.20      1.80 o 
 -10  -5   7       15.55       12.58      1.96 o 
  -9  -5   7       73.52       71.48      3.20 o 
  -8  -5   7       22.32       24.44      1.44 o 
  -7  -5   7        0.08        1.93      0.71 o 
  -6  -5   7       42.81       36.74      1.42 o 
  -5  -5   7       75.68       74.29      1.81 o 
  -4  -5   7        1.20        0.07      0.54 o 
  -3  -5   7      143.69      146.89      2.61 o 
  -2  -5   7      848.38      796.52      9.13 o 
  -1  -5   7      273.18      273.16      3.98 o 
   0  -5   7       48.15       42.40      1.51 o 
   1  -5   7       96.95       97.31      2.30 o 
   2  -5   7       75.34       78.40      2.42 o 
   3  -5   7       39.00       41.50      2.10 o 
   4  -5   7       12.40       10.16      1.62 o 
   5  -5   7       52.03       59.57      2.63 o 
   6  -5   7        7.37        6.76      3.14 o 
   7  -5   7       54.61       60.98      3.83 o 
 -11  -4   7        2.81        4.24      1.58 o 
 -10  -4   7       44.52       42.11      3.44 o 
  -9  -4   7       33.63       31.54      2.40 o 
  -8  -4   7       26.21       30.66      1.47 o 
  -7  -4   7      217.15      212.06      3.45 o 
  -6  -4   7       30.27       31.13      1.42 o 
  -5  -4   7       79.85       81.39      1.86 o 
  -4  -4   7       41.64       38.04      1.32 o 
  -3  -4   7       98.66       89.57      1.65 o 
  -2  -4   7       39.34       38.83      1.17 o 
  -1  -4   7       43.56       40.65      1.40 o 
   0  -4   7      473.86      453.12      5.84 o 
   1  -4   7      104.71      103.18      2.30 o 
   2  -4   7      431.09      423.60      8.06 o 
   3  -4   7        5.69        4.57      1.37 o 
   4  -4   7        2.20        3.28      1.07 o 
   5  -4   7      277.80      274.20      5.68 o 
   6  -4   7       12.31       10.04      1.60 o 
   7  -4   7       52.22       57.98      3.71 o 
 -12  -3   7       18.08       20.81      2.54 o 
 -11  -3   7       31.28       35.51      3.61 o 
 -10  -3   7        1.84        3.37      1.46 o 
  -9  -3   7        0.37        1.35      1.19 o 
  -8  -3   7       74.76       76.99      3.87 o 
  -7  -3   7      145.32      142.37      2.64 o 
  -6  -3   7       22.80       25.18      1.19 o 
  -5  -3   7       26.38       32.21      1.21 o 
  -4  -3   7       48.56       45.41      1.62 o 
  -3  -3   7       35.88       32.61      1.02 o 
  -2  -3   7      210.82      205.77      2.53 o 
  -1  -3   7      488.10      471.51      5.54 o 
   0  -3   7      174.33      173.68      2.40 o 
   1  -3   7      157.06      144.39      2.64 o 
   2  -3   7       93.17       95.99      2.22 o 
   3  -3   7       58.51       56.44      1.86 o 
   4  -3   7       20.81       20.89      1.41 o 
   5  -3   7        4.29        4.29      1.44 o 
   6  -3   7       40.42       38.67      2.39 o 
   7  -3   7       42.33       39.91      2.55 o 
 -12  -2   7       36.80       33.06      6.29 o 
 -11  -2   7        5.10        7.58      2.31 o 
 -10  -2   7       13.18       11.28      1.89 o 
  -9  -2   7      118.10      106.08      3.73 o 
  -8  -2   7      116.30      110.09      3.57 o 
  -7  -2   7       52.61       52.03      1.74 o 
  -6  -2   7       49.23       48.83      1.53 o 
  -5  -2   7       85.72       69.82      1.50 o 
  -4  -2   7      179.75      172.07      2.46 o 
  -3  -2   7       10.06        8.85      0.59 o 
  -2  -2   7       80.37       81.42      1.43 o 
  -1  -2   7      140.85      133.46      2.14 o 
   0  -2   7      559.98      569.05      6.68 o 
   1  -2   7      126.88      123.71      2.43 o 
   2  -2   7      190.46      188.93      3.43 o 
   3  -2   7       44.33       41.51      1.68 o 
   4  -2   7       65.77       62.38      2.03 o 
   5  -2   7       71.71       70.87      3.44 o 
   6  -2   7       14.94       15.71      1.92 o 
   7  -2   7       48.01       48.40      2.42 o 
 -12  -1   7       15.84       17.41      3.33 o 
 -11  -1   7      144.41      126.84      4.58 o 
 -10  -1   7        8.38        6.47      1.59 o 
  -9  -1   7       42.40       38.32      4.43 o 
  -8  -1   7       50.24       48.55      3.69 o 
  -7  -1   7      102.48      104.84      2.82 o 
  -6  -1   7       28.48       29.80      1.42 o 
  -5  -1   7       49.80       46.37      1.19 o 
  -4  -1   7     1173.58     1159.33     11.08 o 
  -3  -1   7      176.20      170.75      2.16 o 
  -2  -1   7      159.90      143.73      2.41 o 
  -1  -1   7     1003.37      953.12     10.42 o 
   0  -1   7      130.90      114.93      2.22 o 
   1  -1   7       15.12       13.01      1.01 o 
   2  -1   7      148.84      146.03      3.00 o 
   3  -1   7       18.33       16.74      1.70 o 
   4  -1   7       29.00       31.79      1.65 o 
   5  -1   7        8.88        7.47      1.33 o 
   6  -1   7        2.85        1.86      1.02 o 
   7  -1   7       31.24       33.91      2.44 o 
   8  -1   7       23.51       28.01      2.72 o 
 -12   0   7       15.41       12.81      2.13 o 
 -11   0   7        6.96        9.35      1.75 o 
 -10   0   7        9.38        8.82      1.75 o 
  -9   0   7      492.86      469.04      9.07 o 
  -8   0   7       97.69       91.74      3.33 o 
  -7   0   7        1.71        3.14      0.90 o 
  -6   0   7        5.24        3.87      0.63 o 
  -5   0   7        7.15        7.19      0.70 o 
  -4   0   7      239.46      232.41      3.31 o 
  -3   0   7        0.08        0.21      0.51 o 
  -2   0   7      259.45      243.75      3.42 o 
  -1   0   7        2.52        4.73      0.68 o 
   0   0   7      113.81      110.59      2.95 o 
   1   0   7       43.93       45.72      1.44 o 
   2   0   7      101.01       95.47      1.92 o 
   3   0   7      123.71      136.86      2.73 o 
   4   0   7      243.66      241.43      4.00 o 
   5   0   7       94.15       87.70      3.93 o 
   6   0   7       55.76       49.81      2.93 o 
   7   0   7        1.37        2.54      1.42 o 
   8   0   7        6.87        3.08      1.53 o 
 -12   1   7       14.93       19.18      2.43 o 
 -11   1   7      144.84      141.83      4.63 o 
 -10   1   7        7.91        6.14      2.26 o 
  -9   1   7       43.32       42.72      4.99 o 
  -8   1   7       52.47       54.07      2.10 o 
  -7   1   7      103.38      112.25      2.73 o 
  -6   1   7       32.81       32.68      1.64 o 
  -5   1   7       52.90       51.05      2.15 o 
  -4   1   7     1185.01     1149.44     18.62 o 
  -3   1   7      175.75      162.25      3.36 o 
  -2   1   7      160.74      142.28      2.32 o 
  -1   1   7     1003.44      959.86     10.36 o 
   0   1   7      130.51      119.72      2.23 o 
   1   1   7       18.19       15.44      1.00 o 
   2   1   7      153.24      149.51      3.16 o 
   3   1   7       19.16       17.03      1.46 o 
   4   1   7       28.56       31.07      1.91 o 
   5   1   7        9.30       10.73      1.45 o 
   6   1   7        2.71        1.35      1.29 o 
   7   1   7       31.04       30.27      2.33 o 
   8   1   7       23.64       26.49      3.00 o 
 -12   2   7       36.76       36.50      2.99 o 
 -11   2   7        5.06        8.82      1.95 o 
 -10   2   7       13.52       14.64      2.76 o 
  -9   2   7      121.75      123.82      3.22 o 
  -8   2   7      114.22      101.82      4.62 o 
  -7   2   7       49.23       48.20      1.91 o 
  -6   2   7       51.31       50.77      1.89 o 
  -5   2   7       87.54       77.10      2.09 o 
  -4   2   7      181.28      178.80      3.33 o 
  -3   2   7        9.23        8.89      0.94 o 
  -2   2   7       81.99       86.56      2.17 o 
  -1   2   7      134.93      127.38      2.78 o 
   0   2   7      552.69      539.55      7.76 o 
   1   2   7      121.11      120.74      2.85 o 
   2   2   7      188.24      194.25      4.00 o 
   3   2   7       43.56       41.35      2.01 o 
   4   2   7       65.97       66.53      2.44 o 
   5   2   7       72.51       70.74      2.66 o 
   6   2   7       15.18       16.53      2.36 o 
   7   2   7       46.23       55.84      3.83 o 
 -12   3   7       17.41       18.34      2.37 o 
 -11   3   7       31.76       32.78      3.64 o 
 -10   3   7        1.60        4.58      1.21 o 
  -9   3   7        0.31       -0.35      1.45 o 
  -8   3   7       75.80       75.59      3.18 o 
  -7   3   7      149.70      143.10      4.70 o 
  -6   3   7       21.73       23.30      1.51 o 
  -5   3   7       27.13       30.36      1.72 o 
  -4   3   7       52.70       50.14      1.69 o 
  -3   3   7       33.98       30.55      2.36 o 
  -2   3   7      201.19      200.67      3.61 o 
  -1   3   7      485.01      458.70      6.70 o 
   0   3   7      182.83      180.54      3.45 o 
   1   3   7      146.24      132.66      3.00 o 
   2   3   7       93.70       88.18      2.23 o 
   3   3   7       56.93       52.02      2.40 o 
   4   3   7       20.38       20.64      1.63 o 
   5   3   7        3.48        2.73      1.20 o 
   6   3   7       40.82       44.49      2.54 o 
   7   3   7       39.91       39.41      3.33 o 
 -11   4   7        3.15        2.37      1.26 o 
 -10   4   7       43.72       50.81      2.47 o 
  -9   4   7       34.31       34.05      2.02 o 
  -8   4   7       26.49       25.86      1.69 o 
  -7   4   7      211.70      205.38      4.00 o 
  -6   4   7       31.19       34.29      1.56 o 
  -5   4   7       81.39       76.05      2.90 o 
  -4   4   7       43.33       39.52      1.52 o 
  -3   4   7       98.12       92.25      3.85 o 
  -2   4   7       39.49       39.33      1.86 o 
  -1   4   7       41.73       42.45      1.64 o 
   0   4   7      477.32      445.94      6.61 o 
   1   4   7      104.91       99.04      2.56 o 
   2   4   7      432.46      424.21      5.77 o 
   3   4   7        5.55        5.95      1.51 o 
   4   4   7        2.63        1.21      0.95 o 
   5   4   7      277.55      272.45      5.37 o 
   6   4   7       12.68       14.23      2.21 o 
   7   4   7       52.68       57.18      3.95 o 
 -11   5   7        7.43        5.36      1.40 o 
 -10   5   7       14.97       12.04      2.07 o 
  -9   5   7       72.03       75.51      2.56 o 
  -8   5   7       22.28       24.70      1.82 o 
  -7   5   7        0.11        0.72      0.78 o 
  -6   5   7       41.72       35.95      1.60 o 
  -5   5   7       74.94       72.55      2.97 o 
  -4   5   7        1.16        0.80      0.62 o 
  -3   5   7      143.10      146.20      2.88 o 
  -2   5   7      831.04      787.16     10.32 o 
  -1   5   7      274.12      261.89      4.43 o 
   0   5   7       44.41       42.17      1.67 o 
   1   5   7       98.49      101.18      2.57 o 
   2   5   7       74.07       75.48      2.08 o 
   3   5   7       39.61       37.87      2.01 o 
   4   5   7       11.61       13.01      1.80 o 
   5   5   7       49.72       63.97      5.47 o 
   6   5   7        8.15        6.37      1.87 o 
   7   5   7       53.63       50.20      3.75 o 
 -11   6   7       11.76       14.06      1.66 o 
 -10   6   7       47.14       51.62      2.44 o 
  -9   6   7        5.19        5.33      1.17 o 
  -8   6   7        9.36       10.09      1.21 o 
  -7   6   7      191.26      184.39      3.88 o 
  -6   6   7       71.78       63.86      1.90 o 
  -5   6   7       91.34       92.49      3.64 o 
  -4   6   7       29.05       27.69      1.61 o 
  -3   6   7      123.14      115.37      2.39 o 
  -2   6   7       18.05       19.40      1.54 o 
  -1   6   7       97.33       95.92      2.29 o 
   0   6   7       90.72       88.74      2.30 o 
   1   6   7      111.75      108.64      2.93 o 
   2   6   7      112.99      111.33      2.53 o 
   3   6   7        6.18        5.95      1.21 o 
   4   6   7        3.21        2.73      1.41 o 
   5   6   7       67.16       70.92      3.51 o 
   6   6   7       22.84       23.04      2.51 o 
   7   6   7       11.75       13.66      3.33 o 
 -10   7   7       18.24       22.15      1.92 o 
  -9   7   7       49.73       48.00      2.24 o 
  -8   7   7       48.95       50.36      1.83 o 
  -7   7   7       17.45       23.25      2.17 o 
  -6   7   7      137.30      129.88      4.05 o 
  -5   7   7       21.52       27.06      2.12 o 
  -4   7   7       69.10       71.78      3.75 o 
  -3   7   7       74.93       70.10      2.72 o 
  -2   7   7      269.74      264.73      4.28 o 
  -1   7   7      129.10      121.14      2.92 o 
   0   7   7        9.28        9.72      1.03 o 
   1   7   7      111.00      103.16      3.23 o 
   2   7   7      206.08      208.94      4.27 o 
   3   7   7        0.66        0.46      0.97 o 
   4   7   7       62.86       63.31      3.75 o 
   5   7   7       42.11       42.46      3.01 o 
   6   7   7        4.51        2.55      1.92 o 
 -10   8   7        0.72       -2.14      2.14 o 
  -9   8   7       25.47       21.21      3.61 o 
  -8   8   7       35.52       33.50      4.23 o 
  -7   8   7       87.08       83.02      5.36 o 
  -6   8   7       66.83       64.76      4.60 o 
  -5   8   7       28.46       33.02      2.38 o 
  -4   8   7       35.98       33.99      2.32 o 
  -3   8   7        4.80        9.93      3.21 o 
  -2   8   7       84.02       79.97      4.62 o 
  -1   8   7       17.11       18.44      2.76 o 
   0   8   7       35.78       37.88      1.78 o 
   1   8   7       42.90       42.73      2.18 o 
   2   8   7       53.68       55.58      2.26 o 
   3   8   7       11.88        8.97      1.59 o 
   4   8   7       55.02       54.54      3.83 o 
   5   8   7        9.82       14.68      2.34 o 
   6   8   7        3.81        4.48      1.75 o 
  -9   9   7        6.45        2.26      2.43 o 
  -8   9   7       43.78       42.13      4.68 o 
  -7   9   7       19.87       17.03      3.27 o 
  -6   9   7        1.77        0.51      1.97 o 
  -5   9   7       29.79       28.14      3.44 o 
  -4   9   7       73.66       81.78      4.91 o 
  -3   9   7        0.04       -0.45      1.64 o 
  -2   9   7       12.52       13.82      2.65 o 
  -1   9   7      137.77      134.45      6.09 o 
   0   9   7        0.01       -0.33      0.58 o 
   1   9   7        5.19        5.86      1.08 o 
   2   9   7       64.51       67.54      3.26 o 
   3   9   7       11.30       12.23      1.69 o 
   4   9   7       38.62       38.89      2.75 o 
   5   9   7        0.96       -0.49      1.47 o 
  -9  10   7       18.18       15.00      3.67 o 
  -8  10   7        6.18        3.72      2.65 o 
  -7  10   7       37.00       36.88      4.29 o 
  -6  10   7        3.34        2.31      2.20 o 
  -5  10   7        3.22        2.09      2.09 o 
  -4  10   7       49.72       43.37      4.29 o 
  -3  10   7       39.72       39.87      4.00 o 
  -2  10   7       33.65       35.19      3.78 o 
  -1  10   7        6.09        7.90      2.26 o 
   0  10   7        1.87        2.14      2.03 o 
   1  10   7        0.51       -0.57      0.99 o 
   2  10   7       19.95       20.22      2.24 o 
   3  10   7        0.52        0.65      1.16 o 
   4  10   7       13.49       13.86      2.71 o 
   5  10   7        1.86        0.50      2.43 o 
  -8  11   7        9.94       10.94      3.16 o 
  -7  11   7        5.49        5.87      2.65 o 
  -6  11   7        0.25       -0.85      1.97 o 
  -5  11   7        3.49        1.92      2.09 o 
  -4  11   7       28.01       25.15      3.61 o 
  -3  11   7        7.35        6.65      2.31 o 
  -2  11   7       53.44       55.78      4.29 o 
  -1  11   7       40.84       43.76      4.23 o 
   0  11   7       36.50       43.54      4.29 o 
   1  11   7        0.02        1.52      1.92 o 
   2  11   7        1.47        1.30      0.79 o 
   3  11   7       13.45       11.78      1.55 o 
   4  11   7       30.74       30.03      3.07 o 
  -7  12   7       16.31       13.08      3.38 o 
  -6  12   7       10.34       10.88      2.99 o 
  -5  12   7        4.94        5.19      2.54 o 
  -4  12   7        4.17        5.98      2.31 o 
  -3  12   7        0.76       -0.34      1.92 o 
  -2  12   7       11.79       12.29      2.76 o 
  -1  12   7        5.56        5.36      2.26 o 
   0  12   7       14.91       11.56      2.88 o 
   1  12   7        0.79        1.41      2.03 o 
   2  12   7        6.85        4.04      2.68 o 
   3  12   7       19.42       19.12      3.27 o 
  -5  13   7       11.72        8.29      3.05 o 
  -4  13   7        0.93       -1.97      1.97 o 
  -3  13   7        4.49        5.53      2.54 o 
  -2  13   7        4.15        4.29      2.37 o 
  -1  13   7       17.16       21.43      3.44 o 
   0  13   7       10.68       11.96      2.93 o 
   1  13   7        3.25        5.21      1.73 o 
  -3 -13   8       18.65       11.96      3.10 o 
  -2 -13   8        8.94        7.67      2.76 o 
  -6 -12   8        7.03        5.36      2.54 o 
  -5 -12   8        2.52        0.90      2.09 o 
  -4 -12   8       35.35       28.71      3.78 o 
  -3 -12   8       13.62       13.37      2.99 o 
  -2 -12   8       12.22       11.94      1.66 o 
  -1 -12   8       17.07       21.28      2.68 o 
   0 -12   8        5.54        6.47      1.52 o 
   1 -12   8        2.38        0.97      1.45 o 
  -7 -11   8        4.85        7.68      1.36 o 
  -6 -11   8        3.14        4.38      1.09 o 
  -5 -11   8       14.27       14.48      1.30 o 
  -4 -11   8        6.51        5.41      0.97 o 
  -3 -11   8       38.66       39.77      3.41 o 
  -2 -11   8       35.17       38.08      1.98 o 
  -1 -11   8       14.34       11.31      1.44 o 
   0 -11   8        9.84        9.56      1.67 o 
   1 -11   8        7.63        7.38      1.63 o 
   2 -11   8        2.46        1.55      2.03 o 
  -8 -10   8        2.48        3.11      1.06 o 
  -7 -10   8        0.26        0.43      0.87 o 
  -6 -10   8        5.57        4.95      1.00 o 
  -5 -10   8       12.36       14.03      1.56 o 
  -4 -10   8        2.53        3.37      0.86 o 
  -3 -10   8        4.72        2.94      0.90 o 
  -2 -10   8       22.48       22.67      1.62 o 
  -1 -10   8       11.26       11.40      1.35 o 
   0 -10   8        2.20        1.85      1.05 o 
   1 -10   8       11.00       10.33      1.46 o 
   2 -10   8        4.28        1.59      1.43 o 
   3 -10   8       12.92       16.32      2.13 o 
  -9  -9   8       10.74       13.44      1.62 o 
  -8  -9   8        0.39        1.11      0.95 o 
  -7  -9   8       32.65       33.03      1.72 o 
  -6  -9   8       22.57       24.06      1.46 o 
  -5  -9   8       10.76       13.19      1.13 o 
  -4  -9   8       18.37       18.20      2.15 o 
  -3  -9   8       17.60       15.72      1.89 o 
  -2  -9   8        2.10        2.31      0.87 o 
  -1  -9   8       42.68       42.83      1.84 o 
   0  -9   8       54.41       57.80      2.14 o 
   1  -9   8       11.39        9.71      1.42 o 
   2  -9   8       42.65       42.70      2.45 o 
   3  -9   8        5.53        6.70      2.99 o 
   4  -9   8        0.47       -1.46      1.46 o 
  -9  -8   8        7.03        9.99      1.65 o 
  -8  -8   8       14.00       14.23      1.34 o 
  -7  -8   8       17.03       15.25      1.31 o 
  -6  -8   8       30.01       33.14      1.63 o 
  -5  -8   8       78.36       88.23      2.27 o 
  -4  -8   8        8.23        7.44      1.00 o 
  -3  -8   8       51.40       51.17      1.76 o 
  -2  -8   8       57.30       55.87      1.85 o 
  -1  -8   8        4.75        2.92      0.87 o 
   0  -8   8       36.54       38.40      1.84 o 
   1  -8   8       10.56       13.82      1.59 o 
   2  -8   8        2.76        4.82      1.11 o 
   3  -8   8       36.39       37.22      2.69 o 
   4  -8   8       12.93       14.03      2.11 o 
   5  -8   8        5.98        6.24      1.88 o 
 -10  -7   8       18.77       25.07      2.82 o 
  -9  -7   8       12.80       12.81      1.98 o 
  -8  -7   8        9.93       12.05      1.26 o 
  -7  -7   8        5.08        5.33      1.00 o 
  -6  -7   8       44.68       45.73      2.86 o 
  -5  -7   8       13.27       12.26      1.16 o 
  -4  -7   8       28.16       27.77      1.42 o 
  -3  -7   8       23.28       26.43      1.77 o 
  -2  -7   8       17.85       16.81      1.23 o 
  -1  -7   8       14.66       16.77      1.36 o 
   0  -7   8       63.35       67.68      2.37 o 
   1  -7   8       77.06       76.93      2.32 o 
   2  -7   8       76.30       78.77      2.46 o 
   3  -7   8        2.60        4.09      1.23 o 
   4  -7   8        4.31        3.79      1.30 o 
   5  -7   8       20.18       19.46      2.35 o 
 -10  -6   8       43.76       48.06      3.89 o 
  -9  -6   8       54.98       59.55      3.26 o 
  -8  -6   8        4.14        5.38      1.02 o 
  -7  -6   8       40.06       36.59      2.48 o 
  -6  -6   8       41.07       45.96      2.26 o 
  -5  -6   8       87.19       92.14      2.21 o 
  -4  -6   8       50.04       44.75      1.63 o 
  -3  -6   8       87.41       84.77      2.09 o 
  -2  -6   8       19.03       21.05      1.29 o 
  -1  -6   8       78.74       75.29      2.09 o 
   0  -6   8       81.81       77.71      2.18 o 
   1  -6   8        2.30        3.03      0.94 o 
   2  -6   8        0.93       -0.32      0.96 o 
   3  -6   8       32.73       32.82      2.11 o 
   4  -6   8       14.22       15.67      1.74 o 
   5  -6   8        4.23        3.63      1.40 o 
   6  -6   8       11.85       11.80      2.13 o 
 -11  -5   8       16.51       21.97      2.55 o 
 -10  -5   8       28.28       27.83      2.58 o 
  -9  -5   8       20.20       21.75      2.26 o 
  -8  -5   8      117.05      116.44      3.90 o 
  -7  -5   8       27.12       29.01      1.51 o 
  -6  -5   8        0.62       -0.09      0.65 o 
  -5  -5   8        2.93        2.24      0.73 o 
  -4  -5   8      169.75      164.01      2.94 o 
  -3  -5   8      132.52      126.48      3.67 o 
  -2  -5   8       80.29       78.97      3.13 o 
  -1  -5   8       41.01       40.14      1.59 o 
   0  -5   8        3.61        3.85      0.88 o 
   1  -5   8       49.48       45.51      2.07 o 
   2  -5   8       45.49       48.77      2.78 o 
   3  -5   8       41.24       38.89      2.22 o 
   4  -5   8       96.79       95.24      5.81 o 
   5  -5   8        5.95        7.34      1.48 o 
   6  -5   8       34.61       31.60      2.36 o 
 -11  -4   8       24.21       21.35      6.26 o 
 -10  -4   8       52.06       50.78      3.14 o 
  -9  -4   8       24.28       27.50      2.41 o 
  -8  -4   8       17.77       17.47      1.88 o 
  -7  -4   8      110.76      110.33      3.52 o 
  -6  -4   8       61.72       55.84      1.71 o 
  -5  -4   8       19.18       21.77      1.23 o 
  -4  -4   8      337.02      331.05      4.68 o 
  -3  -4   8       10.35       12.45      1.03 o 
  -2  -4   8       54.58       52.78      1.63 o 
  -1  -4   8      239.60      234.71      3.98 o 
   0  -4   8       58.23       57.19      2.59 o 
   1  -4   8        8.64        7.49      1.13 o 
   2  -4   8        4.88        5.83      1.47 o 
   3  -4   8        7.62        6.20      1.21 o 
   4  -4   8       32.12       33.99      2.16 o 
   5  -4   8       86.02       89.45      5.95 o 
   6  -4   8        9.38        9.49      1.63 o 
 -11  -3   8       49.56       44.98      4.85 o 
 -10  -3   8       29.21       26.44      2.49 o 
  -9  -3   8       41.44       32.63      2.50 o 
  -8  -3   8      172.50      166.37      6.43 o 
  -7  -3   8      115.14      115.17      3.41 o 
  -6  -3   8       89.50       88.51      2.04 o 
  -5  -3   8       50.53       51.00      1.58 o 
  -4  -3   8       46.89       42.05      1.43 o 
  -3  -3   8       93.89       94.53      2.46 o 
  -2  -3   8       21.78       20.72      1.18 o 
  -1  -3   8      123.21      109.93      2.35 o 
   0  -3   8      206.54      192.75      3.78 o 
   1  -3   8      512.94      499.61      7.46 o 
   2  -3   8      214.86      217.07      4.25 o 
   3  -3   8       24.60       22.61      1.71 o 
   4  -3   8      165.40      164.94      5.76 o 
   5  -3   8       31.37       29.98      3.63 o 
   6  -3   8       61.89       63.36      3.00 o 
 -11  -2   8        8.88        8.04      1.82 o 
 -10  -2   8       61.55       58.37      3.26 o 
  -9  -2   8       52.81       46.23      2.92 o 
  -8  -2   8       11.35       12.57      1.71 o 
  -7  -2   8        6.82        6.48      1.31 o 
  -6  -2   8       94.58       94.02      3.30 o 
  -5  -2   8      317.43      295.17      4.89 o 
  -4  -2   8      505.38      487.47      6.05 o 
  -3  -2   8      125.45      122.06      2.34 o 
  -2  -2   8      124.69      117.18      2.92 o 
  -1  -2   8       69.79       68.66      1.78 o 
   0  -2   8       33.86       35.37      1.45 o 
   1  -2   8        1.85        4.11      0.75 o 
   2  -2   8       34.05       39.02      1.85 o 
   3  -2   8       15.96       14.82      1.23 o 
   4  -2   8       26.02       29.62      1.98 o 
   5  -2   8       37.04       37.86      2.32 o 
   6  -2   8        6.39        5.36      3.13 o 
   7  -2   8       29.56       30.08      3.12 o 
 -11  -1   8       45.70       38.06      2.99 o 
 -10  -1   8       33.75       37.98      2.81 o 
  -9  -1   8        2.98        3.07      1.69 o 
  -8  -1   8       33.36       31.44      2.34 o 
  -7  -1   8      243.25      228.23      5.37 o 
  -6  -1   8       32.93       29.13      1.52 o 
  -5  -1   8       34.34       42.06      1.72 o 
  -4  -1   8       83.70       70.18      1.76 o 
  -3  -1   8       57.31       46.58      1.43 o 
  -2  -1   8       14.02       15.25      1.00 o 
  -1  -1   8      171.40      175.94      2.95 o 
   0  -1   8      161.43      149.32      2.74 o 
   1  -1   8      476.29      450.47      5.32 o 
   2  -1   8      137.37      135.57      4.76 o 
   3  -1   8       24.35       24.16      1.52 o 
   4  -1   8       80.35       78.34      5.25 o 
   5  -1   8      159.33      165.92      5.77 o 
   6  -1   8       13.22       13.39      1.85 o 
   7  -1   8        2.93        6.52      2.05 o 
 -11   0   8       12.94       12.68      2.01 o 
 -10   0   8      108.60      114.60      7.59 o 
  -9   0   8      237.88      234.83      5.80 o 
  -8   0   8       29.95       30.74      2.31 o 
  -7   0   8       15.69       14.26      1.63 o 
  -6   0   8       17.93       14.94      1.26 o 
  -5   0   8       61.33       54.21      2.03 o 
  -4   0   8      223.77      212.43      3.90 o 
  -3   0   8        6.66        5.86      0.91 o 
  -2   0   8     1165.64     1126.59     14.30 o 
  -1   0   8       62.81       55.48      1.97 o 
   0   0   8       38.43       34.89      1.79 o 
   1   0   8       49.62       55.18      1.79 o 
   2   0   8       14.16       13.47      1.36 o 
   3   0   8        0.47        0.97      0.99 o 
   4   0   8      151.15      143.62      3.74 o 
   5   0   8      137.86      151.95      4.04 o 
   6   0   8       31.36       35.39      2.52 o 
   7   0   8       51.26       51.43      3.07 o 
 -11   1   8       45.40       45.44      3.15 o 
 -10   1   8       34.49       34.44      2.73 o 
  -9   1   8        3.17        3.62      2.17 o 
  -8   1   8       31.83       38.55      3.64 o 
  -7   1   8      244.18      235.85      4.45 o 
  -6   1   8       31.18       30.93      1.71 o 
  -5   1   8       32.87       37.66      1.65 o 
  -4   1   8       82.92       69.11      2.09 o 
  -3   1   8       56.58       47.06      1.73 o 
  -2   1   8       13.11       14.84      1.22 o 
  -1   1   8      179.15      175.07      3.55 o 
   0   1   8      158.71      157.25      3.34 o 
   1   1   8      475.71      456.94      7.01 o 
   2   1   8      131.51      130.80      2.97 o 
   3   1   8       24.20       23.45      2.14 o 
   4   1   8       79.94       74.24      2.74 o 
   5   1   8      160.16      167.47      4.27 o 
   6   1   8       13.33       15.28      1.94 o 
   7   1   8        2.47        0.60      2.24 o 
 -11   2   8        8.85        9.16      1.89 o 
 -10   2   8       60.10       62.82      3.18 o 
  -9   2   8       53.13       55.39      2.81 o 
  -8   2   8       11.21       10.82      1.32 o 
  -7   2   8        5.31        4.04      1.03 o 
  -6   2   8       92.42       86.60      2.49 o 
  -5   2   8      327.12      300.24      5.00 o 
  -4   2   8      500.91      480.07      7.08 o 
  -3   2   8      125.33      121.40      2.79 o 
  -2   2   8      129.60      117.88      2.74 o 
  -1   2   8       72.08       71.75      2.19 o 
   0   2   8       32.60       35.02      1.80 o 
   1   2   8        2.19        2.93      1.02 o 
   2   2   8       36.00       35.11      1.75 o 
   3   2   8       15.49       16.04      1.52 o 
   4   2   8       27.52       33.37      2.13 o 
   5   2   8       38.41       41.62      2.51 o 
   6   2   8        6.51        8.37      1.72 o 
   7   2   8       30.50       29.57      3.69 o 
 -11   3   8       50.48       55.77      4.93 o 
 -10   3   8       29.97       33.00      5.36 o 
  -9   3   8       42.37       44.71      2.63 o 
  -8   3   8      168.32      165.15      3.72 o 
  -7   3   8      116.48      116.26      2.97 o 
  -6   3   8       87.82       90.31      2.51 o 
  -5   3   8       49.66       53.54      2.49 o 
  -4   3   8       46.32       45.64      2.59 o 
  -3   3   8       97.87       94.08      2.43 o 
  -2   3   8       23.29       23.15      1.47 o 
  -1   3   8      115.16      108.49      2.70 o 
   0   3   8      208.90      197.13      3.87 o 
   1   3   8      516.14      502.82      7.59 o 
   2   3   8      213.14      205.87      4.34 o 
   3   3   8       23.98       24.43      2.53 o 
   4   3   8      166.49      167.31      4.08 o 
   5   3   8       32.99       34.34      2.33 o 
   6   3   8       60.94       61.22      5.75 o 
 -11   4   8       24.52       31.13      2.63 o 
 -10   4   8       49.43       51.54      2.55 o 
  -9   4   8       22.93       27.84      1.95 o 
  -8   4   8       18.09       21.19      1.65 o 
  -7   4   8      108.36      112.79      2.92 o 
  -6   4   8       61.24       56.70      2.04 o 
  -5   4   8       21.14       23.97      1.47 o 
  -4   4   8      341.30      341.71      5.41 o 
  -3   4   8        9.52       10.34      1.10 o 
  -2   4   8       54.49       52.24      1.96 o 
  -1   4   8      242.06      238.98      4.30 o 
   0   4   8       56.05       55.56      2.09 o 
   1   4   8        8.38        8.89      1.19 o 
   2   4   8        5.01        8.33      1.05 o 
   3   4   8        7.07        7.53      1.27 o 
   4   4   8       30.57       32.59      2.16 o 
   5   4   8       87.74       92.50      4.06 o 
   6   4   8        8.96       12.43      2.22 o 
 -11   5   8       16.59       19.11      1.85 o 
 -10   5   8       29.34       33.75      2.17 o 
  -9   5   8       21.33       21.23      1.73 o 
  -8   5   8      119.33      121.03      3.99 o 
  -7   5   8       27.53       32.43      1.79 o 
  -6   5   8        0.63        0.55      0.73 o 
  -5   5   8        2.81        1.01      0.74 o 
  -4   5   8      169.75      164.91      3.33 o 
  -3   5   8      138.92      129.47      2.86 o 
  -2   5   8       78.56       79.06      2.26 o 
  -1   5   8       39.69       39.73      1.82 o 
   0   5   8        3.93        4.32      0.97 o 
   1   5   8       52.55       53.15      2.05 o 
   2   5   8       47.47       52.46      1.92 o 
   3   5   8       41.23       41.74      2.24 o 
   4   5   8      100.95      100.53      4.04 o 
   5   5   8        6.55        6.84      1.89 o 
   6   5   8       34.45       33.11      3.21 o 
 -10   6   8       42.96       49.82      2.40 o 
  -9   6   8       53.84       57.37      3.01 o 
  -8   6   8        4.15        3.07      1.03 o 
  -7   6   8       40.76       39.65      1.81 o 
  -6   6   8       41.32       46.08      1.76 o 
  -5   6   8       85.94       87.44      2.27 o 
  -4   6   8       50.18       47.79      2.46 o 
  -3   6   8       86.38       84.84      2.48 o 
  -2   6   8       20.56       24.65      1.41 o 
  -1   6   8       79.78       79.79      2.27 o 
   0   6   8       80.25       76.86      2.97 o 
   1   6   8        2.38        2.60      1.26 o 
   2   6   8        0.89        1.29      0.88 o 
   3   6   8       31.82       31.48      2.50 o 
   4   6   8       14.09       14.14      2.06 o 
   5   6   8        5.23        3.78      1.77 o 
   6   6   8       11.71        8.33      2.19 o 
 -10   7   8       19.25       21.40      3.16 o 
  -9   7   8       13.30       15.38      1.32 o 
  -8   7   8       11.10       13.90      1.85 o 
  -7   7   8        4.54        3.31      1.45 o 
  -6   7   8       45.88       48.98      2.90 o 
  -5   7   8       13.27       14.56      2.48 o 
  -4   7   8       28.77       28.89      2.85 o 
  -3   7   8       22.74       23.50      1.79 o 
  -2   7   8       17.28       17.56      1.17 o 
  -1   7   8       14.62       14.61      1.19 o 
   0   7   8       60.69       63.36      2.11 o 
   1   7   8       76.56       68.60      2.90 o 
   2   7   8       75.07       78.31      2.78 o 
   3   7   8        2.79        2.60      1.45 o 
   4   7   8        3.71        3.03      1.56 o 
   5   7   8       20.00       24.56      2.96 o 
  -9   8   8        6.37        8.85      3.10 o 
  -8   8   8       13.90       14.16      3.16 o 
  -7   8   8       16.60       15.17      3.10 o 
  -6   8   8       30.27       32.37      3.95 o 
  -5   8   8       79.20       91.23      3.49 o 
  -4   8   8        8.70        9.63      1.73 o 
  -3   8   8       52.61       45.91      4.17 o 
  -2   8   8       56.84       55.27      4.23 o 
  -1   8   8        4.83        3.49      0.87 o 
   0   8   8       37.57       40.74      2.08 o 
   1   8   8        9.90        9.52      1.50 o 
   2   8   8        2.96        3.76      1.15 o 
   3   8   8       36.58       39.78      2.75 o 
   4   8   8       12.22       12.81      1.99 o 
   5   8   8        5.69        6.68      1.91 o 
  -9   9   8       11.36       13.87      3.50 o 
  -8   9   8        0.49       -1.41      2.09 o 
  -7   9   8       32.23       29.95      4.12 o 
  -6   9   8       22.70       21.21      3.44 o 
  -5   9   8       11.85        9.98      2.71 o 
  -4   9   8       18.42       15.68      3.05 o 
  -3   9   8       16.94       18.78      3.05 o 
  -2   9   8        1.85        0.62      1.97 o 
  -1   9   8       42.00       39.48      4.06 o 
   0   9   8       55.34       56.23      2.05 o 
   1   9   8       11.84       10.87      1.41 o 
   2   9   8       43.44       43.80      2.24 o 
   3   9   8        5.58        6.91      1.61 o 
   4   9   8        0.43        1.38      1.48 o 
  -8  10   8        2.79        1.07      2.43 o 
  -7  10   8        0.25       -0.45      2.26 o 
  -6  10   8        5.48        5.08      2.48 o 
  -5  10   8       12.49        9.02      2.65 o 
  -4  10   8        3.05        1.86      2.03 o 
  -3  10   8        4.87        6.03      2.43 o 
  -2  10   8       21.36       25.38      3.55 o 
  -1  10   8       10.42       14.78      2.93 o 
   0  10   8        2.25        3.33      2.26 o 
   1  10   8       11.11        8.79      1.33 o 
   2  10   8        3.99        2.92      1.86 o 
   3  10   8       12.78       11.91      1.76 o 
  -7  11   8        4.85        4.34      2.59 o 
  -6  11   8        3.30        4.17      2.59 o 
  -5  11   8       13.24        8.01      2.88 o 
  -4  11   8        7.08        8.85      2.65 o 
  -3  11   8       39.24       42.81      4.51 o 
  -2  11   8       34.36       36.77      4.29 o 
  -1  11   8       14.22       17.88      3.21 o 
   0  11   8        9.84        8.40      2.76 o 
   1  11   8        7.50        7.28      2.59 o 
   2  11   8        2.36        2.68      1.75 o 
  -6  12   8        6.80        9.53      3.27 o 
  -5  12   8        2.31        9.14      2.93 o 
  -4  12   8       33.59       39.14      4.51 o 
  -3  12   8       13.89       15.96      3.27 o 
  -2  12   8       12.35       11.50      3.05 o 
  -1  12   8       16.78       24.93      3.61 o 
   0  12   8        5.67        8.18      2.82 o 
   1  12   8        2.17        1.36      3.27 o 
  -3  13   8       19.11       21.71      3.78 o 
  -2  13   8        9.32       10.21      3.10 o 
  -6 -11   9       25.26       25.60      2.23 o 
  -5 -11   9        5.30        6.01      3.16 o 
  -4 -11   9       15.23       19.40      4.71 o 
  -3 -11   9       42.34       43.20      3.52 o 
  -2 -11   9        4.22        6.31      1.50 o 
  -1 -11   9        8.06       11.23      1.71 o 
   0 -11   9        1.26        3.08      1.49 o 
  -7 -10   9        6.07        5.96      1.26 o 
  -6 -10   9        2.76        1.21      0.97 o 
  -5 -10   9       10.41       10.45      1.22 o 
  -4 -10   9       11.59       10.67      1.24 o 
  -3 -10   9        5.43        3.33      1.03 o 
  -2 -10   9       26.57       25.63      1.84 o 
  -1 -10   9       11.52       10.22      1.69 o 
   0 -10   9        2.93        1.52      1.39 o 
   1 -10   9       13.64       15.10      4.26 o 
   2 -10   9       22.68       21.89      2.39 o 
  -8  -9   9        0.92        1.18      1.15 o 
  -7  -9   9       34.99       31.79      2.08 o 
  -6  -9   9       13.11       12.62      1.30 o 
  -5  -9   9       13.15       13.51      1.30 o 
  -4  -9   9       67.45       72.86      2.27 o 
  -3  -9   9        8.97        9.70      1.18 o 
  -2  -9   9       10.46        9.86      1.73 o 
  -1  -9   9       15.00       15.33      1.44 o 
   0  -9   9       17.80       17.31      1.53 o 
   1  -9   9        8.00        6.60      2.79 o 
   2  -9   9        1.93        2.11      1.55 o 
   3  -9   9        0.28        1.32      1.61 o 
  -9  -8   9        2.08        3.53      1.61 o 
  -8  -8   9       34.20       33.49      2.13 o 
  -7  -8   9       25.44       24.09      1.60 o 
  -6  -8   9       34.41       35.57      1.78 o 
  -5  -8   9       50.16       52.31      2.02 o 
  -4  -8   9       31.39       31.33      1.69 o 
  -3  -8   9       16.76       13.43      1.26 o 
  -2  -8   9       19.04       19.29      2.39 o 
  -1  -8   9       30.88       30.24      1.72 o 
   0  -8   9       11.73       11.68      1.32 o 
   1  -8   9       68.74       70.02      2.44 o 
   2  -8   9       10.28       10.22      1.65 o 
   3  -8   9       21.54       17.79      2.25 o 
  -9  -7   9       19.23       20.76      2.29 o 
  -8  -7   9       22.95       24.54      4.54 o 
  -7  -7   9       22.71       26.62      1.62 o 
  -6  -7   9       15.44       15.90      1.34 o 
  -5  -7   9       37.92       35.09      1.73 o 
  -4  -7   9       61.69       58.84      2.26 o 
  -3  -7   9        0.04       -0.24      0.80 o 
  -2  -7   9       35.58       35.66      1.77 o 
  -1  -7   9       20.47       22.32      1.80 o 
   0  -7   9       10.59       10.44      1.26 o 
   1  -7   9        1.07        0.68      1.01 o 
   2  -7   9        6.90        4.51      1.36 o 
   3  -7   9        6.52        5.70      1.45 o 
   4  -7   9       24.00       21.73      3.18 o 
 -10  -6   9        0.66        0.82      3.69 o 
  -9  -6   9        8.00        6.86      1.78 o 
  -8  -6   9       46.80       42.98      2.90 o 
  -7  -6   9       33.13       35.99      1.79 o 
  -6  -6   9       10.04       10.55      1.16 o 
  -5  -6   9       12.52       13.80      1.18 o 
  -4  -6   9        4.62        2.14      0.81 o 
  -3  -6   9        8.75        9.81      1.07 o 
  -2  -6   9       34.28       40.00      1.78 o 
  -1  -6   9      209.38      205.29      3.79 o 
   0  -6   9        8.59        9.77      1.35 o 
   1  -6   9       85.25       87.01      4.11 o 
   2  -6   9       46.07       46.52      3.98 o 
   3  -6   9        4.50        4.90      2.00 o 
   4  -6   9       11.42       10.24      1.68 o 
 -10  -5   9       12.00       11.42      2.07 o 
  -9  -5   9       72.90       78.67      3.56 o 
  -8  -5   9       95.08       98.94      5.08 o 
  -7  -5   9        5.13        8.28      2.62 o 
  -6  -5   9       29.26       32.59      1.63 o 
  -5  -5   9       61.94       58.15      1.89 o 
  -4  -5   9       89.07       93.98      2.30 o 
  -3  -5   9       30.14       32.32      1.60 o 
  -2  -5   9       18.85       20.84      1.36 o 
  -1  -5   9        3.51        4.56      0.95 o 
   0  -5   9       59.14       55.93      2.25 o 
   1  -5   9       20.29       22.81      2.65 o 
   2  -5   9       41.65       44.83      2.41 o 
   3  -5   9       13.55       12.62      1.61 o 
   4  -5   9       72.80       79.53      4.04 o 
   5  -5   9        8.65        9.55      1.71 o 
 -10  -4   9        0.15        3.14      1.59 o 
  -9  -4   9        1.94        1.78      2.96 o 
  -8  -4   9        6.69        8.78      1.61 o 
  -7  -4   9       35.61       37.27      4.79 o 
  -6  -4   9       91.50       82.79      3.26 o 
  -5  -4   9       17.31       18.03      1.22 o 
  -4  -4   9      136.48      131.51      2.69 o 
  -3  -4   9       27.46       31.14      1.53 o 
  -2  -4   9       43.63       42.95      2.33 o 
  -1  -4   9      131.08      125.51      2.75 o 
   0  -4   9       31.96       33.13      1.91 o 
   1  -4   9      114.42      113.21      3.11 o 
   2  -4   9       90.22       91.15      2.91 o 
   3  -4   9        4.99        6.10      1.62 o 
   4  -4   9        8.15        9.70      1.58 o 
   5  -4   9       17.87       18.57      3.19 o 
 -11  -3   9       22.52       22.75      2.63 o 
 -10  -3   9        2.96        2.70      1.56 o 
  -9  -3   9       12.94       16.00      2.20 o 
  -8  -3   9       30.98       33.38      2.49 o 
  -7  -3   9       57.62       64.32      2.94 o 
  -6  -3   9       16.05       16.80      1.38 o 
  -5  -3   9      120.97      113.27      2.85 o 
  -4  -3   9       95.37       87.92      2.48 o 
  -3  -3   9      139.49      127.25      2.61 o 
  -2  -3   9       45.16       43.21      2.01 o 
  -1  -3   9        6.44        5.21      1.03 o 
   0  -3   9       15.17       16.40      1.42 o 
   1  -3   9       24.42       24.90      1.75 o 
   2  -3   9       63.37       62.02      3.49 o 
   3  -3   9       19.03       18.33      1.74 o 
   4  -3   9       71.01       72.21      3.68 o 
   5  -3   9       52.51       61.25      3.97 o 
 -11  -2   9        5.16        4.14      1.70 o 
 -10  -2   9       17.32       20.01      2.30 o 
  -9  -2   9       30.64       25.45      2.59 o 
  -8  -2   9       81.70       88.45      8.01 o 
  -7  -2   9       60.80       65.19      2.93 o 
  -6  -2   9      100.19       90.70      3.30 o 
  -5  -2   9       49.78       53.08      1.97 o 
  -4  -2   9        6.43        6.48      1.01 o 
  -3  -2   9       18.29       20.88      1.80 o 
  -2  -2   9      142.45      137.10      3.19 o 
  -1  -2   9       69.28       62.70      2.16 o 
   0  -2   9       16.32       13.89      1.32 o 
   1  -2   9      116.48      119.95      3.11 o 
   2  -2   9       83.61       88.68      6.06 o 
   3  -2   9        5.52        7.34      1.73 o 
   4  -2   9       41.34       43.83      3.21 o 
   5  -2   9       13.70       13.68      2.31 o 
 -11  -1   9        7.44        4.26      1.67 o 
 -10  -1   9       52.86       55.58      3.27 o 
  -9  -1   9       12.74        9.81      1.77 o 
  -8  -1   9        9.74        8.78      1.59 o 
  -7  -1   9      371.02      357.14      7.55 o 
  -6  -1   9       17.05       14.15      1.69 o 
  -5  -1   9       71.47       75.42      2.91 o 
  -4  -1   9       28.26       28.22      2.06 o 
  -3  -1   9       60.78       57.08      2.74 o 
  -2  -1   9       80.25       84.42      3.08 o 
  -1  -1   9        0.34        0.27      0.88 o 
   0  -1   9        7.89        8.00      1.19 o 
   1  -1   9       20.72       23.16      1.51 o 
   2  -1   9       42.90       45.92      2.95 o 
   3  -1   9       50.02       47.21      5.13 o 
   4  -1   9        7.76        6.71      1.80 o 
   5  -1   9       58.77       62.74      4.79 o 
 -11   0   9        0.67        1.05      1.86 o 
 -10   0   9       44.13       36.50      2.85 o 
  -9   0   9       79.46       72.30      3.29 o 
  -8   0   9       81.30       83.76      4.29 o 
  -7   0   9       17.87       16.60      1.89 o 
  -6   0   9        1.30        0.33      1.13 o 
  -5   0   9       16.56       18.15      1.71 o 
  -4   0   9        0.13       -0.35      0.73 o 
  -3   0   9       76.88       75.21      2.32 o 
  -2   0   9      547.29      520.15      7.75 o 
  -1   0   9        0.32       -0.37      0.82 o 
   0   0   9       10.38        9.67      1.25 o 
   1   0   9      236.19      242.37      5.15 o 
   2   0   9      106.96       99.93      4.69 o 
   3   0   9       14.82       12.39      2.12 o 
   4   0   9        0.95       -0.49      1.16 o 
   5   0   9       11.66       13.55      1.89 o 
   6   0   9       88.82      100.41      3.94 o 
 -11   1   9        7.16        5.93      1.77 o 
 -10   1   9       53.96       55.98      3.45 o 
  -9   1   9       12.23       11.82      1.85 o 
  -8   1   9       10.01       11.88      3.13 o 
  -7   1   9      374.64      376.42      7.56 o 
  -6   1   9       17.84       13.73      1.36 o 
  -5   1   9       72.42       81.75      2.45 o 
  -4   1   9       27.57       28.47      1.71 o 
  -3   1   9       59.39       61.31      2.87 o 
  -2   1   9       80.89       85.23      2.74 o 
  -1   1   9        0.52       -0.66      0.87 o 
   0   1   9        8.01        8.47      1.17 o 
   1   1   9       21.12       25.63      1.57 o 
   2   1   9       44.25       43.52      2.35 o 
   3   1   9       50.49       52.21      2.65 o 
   4   1   9        7.32        8.65      1.88 o 
   5   1   9       55.83       57.29      3.66 o 
 -11   2   9        5.10        4.96      1.72 o 
 -10   2   9       17.92       16.50      2.09 o 
  -9   2   9       31.06       25.79      2.37 o 
  -8   2   9       82.99       90.63      3.64 o 
  -7   2   9       60.01       65.31      2.50 o 
  -6   2   9       99.04       93.71      2.68 o 
  -5   2   9       51.54       56.26      2.12 o 
  -4   2   9        5.96        7.07      1.32 o 
  -3   2   9       18.31       19.12      1.52 o 
  -2   2   9      141.81      148.06      3.36 o 
  -1   2   9       69.47       64.81      2.29 o 
   0   2   9       16.16       18.05      1.90 o 
   1   2   9      114.68      123.25      2.86 o 
   2   2   9       86.32       88.04      2.54 o 
   3   2   9        5.92        6.35      1.40 o 
   4   2   9       41.15       39.35      2.49 o 
   5   2   9       13.04       13.16      1.81 o 
 -11   3   9       22.42       26.76      3.36 o 
 -10   3   9        3.21        5.69      1.61 o 
  -9   3   9       11.81       10.63      1.76 o 
  -8   3   9       31.39       36.54      2.08 o 
  -7   3   9       59.81       63.67      2.38 o 
  -6   3   9       14.99       16.24      1.45 o 
  -5   3   9      115.95      111.45      2.88 o 
  -4   3   9       94.36       90.87      2.60 o 
  -3   3   9      141.41      136.22      3.18 o 
  -2   3   9       46.64       45.26      2.00 o 
  -1   3   9        7.10        6.71      1.12 o 
   0   3   9       15.55       15.10      1.43 o 
   1   3   9       23.90       26.56      1.81 o 
   2   3   9       62.66       62.96      2.25 o 
   3   3   9       19.19       19.58      1.81 o 
   4   3   9       69.17       63.69      2.83 o 
   5   3   9       52.27       54.95      4.01 o 
 -10   4   9        0.15        1.37      1.44 o 
  -9   4   9        1.89        0.69      1.11 o 
  -8   4   9        7.77        8.15      1.33 o 
  -7   4   9       35.67       37.43      2.07 o 
  -6   4   9       92.79       84.19      2.70 o 
  -5   4   9       16.12       17.61      1.43 o 
  -4   4   9      135.81      129.06      3.18 o 
  -3   4   9       27.26       29.66      2.46 o 
  -2   4   9       43.00       45.15      2.02 o 
  -1   4   9      129.70      127.19      3.67 o 
   0   4   9       32.40       35.29      1.99 o 
   1   4   9      113.57      113.22      4.01 o 
   2   4   9       87.03       82.98      2.54 o 
   3   4   9        4.93        5.37      1.36 o 
   4   4   9        8.07       10.08      1.61 o 
   5   4   9       18.33       17.41      2.50 o 
 -10   5   9       11.71       13.95      1.66 o 
  -9   5   9       70.60       73.49      2.69 o 
  -8   5   9       93.23       94.59      2.89 o 
  -7   5   9        5.57        6.98      1.20 o 
  -6   5   9       29.17       30.81      1.81 o 
  -5   5   9       63.48       62.93      2.16 o 
  -4   5   9       90.48       88.69      2.55 o 
  -3   5   9       32.16       35.20      2.26 o 
  -2   5   9       17.42       17.80      1.42 o 
  -1   5   9        3.73        3.52      1.01 o 
   0   5   9       60.50       54.59      2.25 o 
   1   5   9       20.77       22.62      1.81 o 
   2   5   9       42.95       50.15      2.09 o 
   3   5   9       13.87       15.06      2.16 o 
   4   5   9       73.70       78.95      3.91 o 
   5   5   9        8.56        7.01      1.94 o 
 -10   6   9        0.69       -0.04      1.02 o 
  -9   6   9        8.05        7.85      1.29 o 
  -8   6   9       45.04       49.92      2.16 o 
  -7   6   9       33.11       34.30      2.42 o 
  -6   6   9        9.86       12.40      1.26 o 
  -5   6   9       12.48       14.41      1.26 o 
  -4   6   9        5.19        5.29      0.94 o 
  -3   6   9        8.74        8.54      1.09 o 
  -2   6   9       34.78       39.72      1.87 o 
  -1   6   9      204.93      212.11      4.19 o 
   0   6   9        8.09        6.02      1.22 o 
   1   6   9       85.44       87.16      2.79 o 
   2   6   9       46.03       49.32      2.54 o 
   3   6   9        3.98        3.48      1.58 o 
   4   6   9       11.20        9.82      2.06 o 
  -9   7   9       19.10       20.49      2.56 o 
  -8   7   9       22.89       28.34      2.68 o 
  -7   7   9       22.40       25.66      2.54 o 
  -6   7   9       15.65       13.98      2.04 o 
  -5   7   9       37.10       42.19      2.90 o 
  -4   7   9       61.10       62.47      2.00 o 
  -3   7   9        0.14        0.77      0.76 o 
  -2   7   9       35.32       38.87      1.75 o 
  -1   7   9       20.43       22.88      1.55 o 
   0   7   9       11.66       10.42      2.03 o 
   1   7   9        1.16        2.91      1.55 o 
   2   7   9        7.04        7.73      1.70 o 
   3   7   9        6.80        5.76      1.79 o 
   4   7   9       24.20       24.90      2.64 o 
  -9   8   9        1.99        5.02      2.93 o 
  -8   8   9       34.29       36.09      4.51 o 
  -7   8   9       25.67       29.66      4.17 o 
  -6   8   9       34.11       40.72      4.46 o 
  -5   8   9       51.69       51.60      4.85 o 
  -4   8   9       30.57       27.58      3.67 o 
  -3   8   9       16.71       13.31      2.93 o 
  -2   8   9       19.53       17.32      1.80 o 
  -1   8   9       30.93       28.55      1.86 o 
   0   8   9       12.02       11.28      1.61 o 
   1   8   9       68.85       71.80      3.08 o 
   2   8   9       10.05       10.42      1.53 o 
   3   8   9       20.63       21.37      2.41 o 
  -8   9   9        0.82        1.13      2.37 o 
  -7   9   9       35.30       30.45      4.34 o 
  -6   9   9       12.40       10.55      3.10 o 
  -5   9   9       13.40       12.35      3.05 o 
  -4   9   9       67.78       75.80      5.24 o 
  -3   9   9        8.22        5.08      2.54 o 
  -2   9   9       10.57        8.85      2.71 o 
  -1   9   9       15.63       16.47      3.21 o 
   0   9   9       18.09       16.64      1.47 o 
   1   9   9        8.33        8.16      1.55 o 
   2   9   9        2.02        2.26      1.20 o 
   3   9   9        0.38        1.61      1.52 o 
  -7  10   9        6.04       10.49      3.10 o 
  -6  10   9        3.01        2.48      2.48 o 
  -5  10   9       10.45       11.05      3.10 o 
  -4  10   9       11.39        8.18      2.93 o 
  -3  10   9        6.33        0.62      2.31 o 
  -2  10   9       25.41       26.73      3.83 o 
  -1  10   9       11.30       16.41      3.27 o 
   0  10   9        2.85        1.69      2.31 o 
   1  10   9       13.91       13.48      1.42 o 
   2  10   9       22.09       24.15      2.81 o 
  -6  11   9       24.77       27.13      4.29 o 
  -5  11   9        5.10        8.63      3.05 o 
  -4  11   9       15.47       19.34      3.78 o 
  -3  11   9       42.23       50.76      5.19 o 
  -2  11   9        4.35        4.12      2.71 o 
  -1  11   9        8.49        8.80      2.99 o 
   0  11   9        1.40       -0.11      2.54 o 
  -5 -10  10        2.70        4.08      1.25 o 
  -4 -10  10       22.00       19.71      2.29 o 
  -3 -10  10        7.77        7.63      1.65 o 
  -2 -10  10       11.61       10.98      1.75 o 
  -1 -10  10        0.36       -0.18      1.39 o 
  -6  -9  10       14.18       12.98      1.38 o 
  -5  -9  10        0.34       -1.14      1.36 o 
  -4  -9  10       35.90       36.64      2.63 o 
  -3  -9  10       28.04       28.52      1.81 o 
  -2  -9  10        5.82        5.86      1.38 o 
  -1  -9  10       13.83       14.86      1.75 o 
   0  -9  10       31.38       34.39      2.34 o 
   1  -9  10        3.71        1.56      1.75 o 
  -7  -8  10        3.76        3.31      1.61 o 
  -6  -8  10        8.00        8.81      1.23 o 
  -5  -8  10       17.76       19.35      1.53 o 
  -4  -8  10        5.48        7.14      1.18 o 
  -3  -8  10       19.54       20.42      1.58 o 
  -2  -8  10        9.25       10.58      1.34 o 
  -1  -8  10        2.32       -0.76      1.02 o 
   0  -8  10        8.19        7.43      3.13 o 
   1  -8  10       31.67       27.60      3.07 o 
   2  -8  10       11.03       13.15      1.80 o 
  -8  -7  10       11.31       13.61      2.09 o 
  -7  -7  10        2.81        3.97      1.75 o 
  -6  -7  10       17.08       18.88      1.75 o 
  -5  -7  10       38.21       40.96      1.98 o 
  -4  -7  10       90.11       97.24      2.64 o 
  -3  -7  10       31.93       37.30      1.93 o 
  -2  -7  10       30.42       31.47      1.85 o 
  -1  -7  10       33.77       38.26      2.03 o 
   0  -7  10        1.89        1.98      1.08 o 
   1  -7  10        9.99       10.95      1.77 o 
   2  -7  10       41.25       43.59      2.67 o 
  -9  -6  10        8.62        8.69      1.90 o 
  -8  -6  10       10.47       13.82      2.10 o 
  -7  -6  10       38.20       43.12      2.99 o 
  -6  -6  10       28.73       30.19      2.48 o 
  -5  -6  10       22.80       25.37      1.59 o 
  -4  -6  10        0.46       -0.31      0.86 o 
  -3  -6  10       26.40       25.60      1.60 o 
  -2  -6  10       43.99       41.64      2.02 o 
  -1  -6  10       37.99       39.85      2.00 o 
   0  -6  10        1.43       -1.06      1.06 o 
   1  -6  10        3.16        8.10      1.82 o 
   2  -6  10       19.96       22.79      2.07 o 
   3  -6  10        2.61        3.30      1.42 o 
  -9  -5  10       40.85       35.64      8.15 o 
  -8  -5  10       16.05       19.01      2.26 o 
  -7  -5  10        4.88        3.42      1.55 o 
  -6  -5  10       17.38       18.60      3.19 o 
  -5  -5  10        4.25        4.37      1.19 o 
  -4  -5  10       50.45       50.45      2.27 o 
  -3  -5  10        4.45        4.91      0.99 o 
  -2  -5  10      116.82      121.77      2.89 o 
  -1  -5  10       98.50       98.00      3.04 o 
   0  -5  10        1.13       -1.33      1.33 o 
   1  -5  10       70.06       75.41      2.88 o 
   2  -5  10        7.47        4.91      1.41 o 
   3  -5  10       22.03       19.31      2.55 o 
 -10  -4  10       13.33       13.68      2.37 o 
  -9  -4  10        3.98        3.26      1.61 o 
  -8  -4  10        9.11        7.29      1.75 o 
  -7  -4  10      121.11      125.25      4.22 o 
  -6  -4  10       79.00       78.82      3.32 o 
  -5  -4  10       17.98       18.43      1.59 o 
  -4  -4  10        4.58        5.66      1.13 o 
  -3  -4  10        1.35       -0.58      1.45 o 
  -2  -4  10       88.75       92.78      3.61 o 
  -1  -4  10       61.18       58.43      2.68 o 
   0  -4  10       24.76       27.86      2.02 o 
   1  -4  10       31.96       31.06      2.69 o 
   2  -4  10       18.22       18.42      2.30 o 
   3  -4  10       36.59       35.54      3.17 o 
   4  -4  10        5.66        4.87      2.05 o 
 -10  -3  10        7.39        9.47      2.54 o 
  -9  -3  10       34.91       31.25      2.72 o 
  -8  -3  10        9.91       13.77      1.96 o 
  -7  -3  10       45.00       47.89      3.50 o 
  -6  -3  10        7.76        5.57      1.48 o 
  -5  -3  10       62.27       64.66      2.39 o 
  -4  -3  10       91.77       84.84      2.66 o 
  -3  -3  10       75.22       74.21      4.51 o 
  -2  -3  10      123.19      114.74      3.89 o 
  -1  -3  10      132.52      129.80      4.20 o 
   0  -3  10        3.91        4.08      1.53 o 
   1  -3  10        2.86        3.18      1.49 o 
   2  -3  10       13.77       15.24      2.17 o 
   3  -3  10       10.95       10.35      3.52 o 
   4  -3  10        9.07        8.32      5.61 o 
 -10  -2  10       35.84       35.06      2.93 o 
  -9  -2  10        7.42       10.72      1.91 o 
  -8  -2  10        3.85        1.73      1.38 o 
  -7  -2  10       11.38       12.48      1.77 o 
  -6  -2  10       45.29       46.17      4.23 o 
  -5  -2  10       41.36       40.69      2.67 o 
  -4  -2  10       11.96       10.83      1.65 o 
  -3  -2  10       49.76       46.64      2.72 o 
  -2  -2  10       49.49       47.23      2.75 o 
  -1  -2  10        3.54        4.13      1.43 o 
   0  -2  10       27.50       27.80      2.43 o 
   1  -2  10       27.66       29.27      2.57 o 
   2  -2  10       88.79       94.52      4.12 o 
   3  -2  10       15.95       14.83      2.31 o 
   4  -2  10       91.20       94.95      4.38 o 
 -10  -1  10        0.82       -0.33      1.45 o 
  -9  -1  10       29.61       29.64      2.62 o 
  -8  -1  10       58.38       57.00      3.05 o 
  -7  -1  10        9.99       10.89      1.73 o 
  -6  -1  10       40.24       39.16      2.65 o 
  -5  -1  10       63.07       62.73      5.08 o 
  -4  -1  10      101.38       99.37      3.58 o 
  -3  -1  10       20.13       18.20      1.97 o 
  -2  -1  10       23.63       23.13      2.12 o 
  -1  -1  10      201.54      203.96      5.27 o 
   0  -1  10       38.91       39.64      2.79 o 
   1  -1  10        2.41        4.27      1.49 o 
   2  -1  10       64.30       67.49      6.03 o 
   3  -1  10       30.78       33.96      2.96 o 
   4  -1  10        8.45        9.78      2.18 o 
 -10   0  10       15.34       15.82      2.17 o 
  -9   0  10        2.28        2.00      1.51 o 
  -8   0  10       46.42       39.59      2.75 o 
  -7   0  10        1.10       -0.22      1.19 o 
  -6   0  10       22.01       24.63      2.23 o 
  -5   0  10       96.34       89.14      3.33 o 
  -4   0  10        1.57        3.03      2.00 o 
  -3   0  10       54.73       53.12      4.03 o 
  -2   0  10       29.15       27.01      2.25 o 
  -1   0  10        0.33        2.50      1.29 o 
   0   0  10        3.08        3.62      1.43 o 
   1   0  10       36.21       41.43      3.92 o 
   2   0  10       80.39       84.20      3.77 o 
   3   0  10        0.92        2.54      1.62 o 
   4   0  10       85.08      101.45      6.46 o 
 -10   1  10        0.92        2.09      1.55 o 
  -9   1  10       29.42       33.71      2.75 o 
  -8   1  10       58.55       58.68      3.01 o 
  -7   1  10        9.02        9.80      1.65 o 
  -6   1  10       41.24       40.55      2.69 o 
  -5   1  10       63.43       66.06      5.39 o 
  -4   1  10      101.08      105.78      3.61 o 
  -3   1  10       21.72       22.92      1.71 o 
  -2   1  10       23.70       24.99      1.81 o 
  -1   1  10      200.03      189.06      4.21 o 
   0   1  10       38.33       42.21      2.31 o 
   1   1  10        2.85        3.93      1.10 o 
   2   1  10       64.82       71.62      2.88 o 
   3   1  10       31.81       39.53      2.53 o 
   4   1  10        8.81        9.16      1.74 o 
 -10   2  10       34.62       31.21      2.74 o 
  -9   2  10        7.72        9.00      1.77 o 
  -8   2  10        3.44        4.85      1.50 o 
  -7   2  10       10.46       12.93      1.79 o 
  -6   2  10       44.20       46.46      2.70 o 
  -5   2  10       41.59       43.02      2.18 o 
  -4   2  10       12.08       13.29      1.44 o 
  -3   2  10       49.36       50.81      2.26 o 
  -2   2  10       50.99       50.77      2.33 o 
  -1   2  10        3.22        4.20      1.16 o 
   0   2  10       27.04       26.87      1.92 o 
   1   2  10       25.92       25.98      1.74 o 
   2   2  10       90.18      104.62      5.34 o 
   3   2  10       15.19       11.63      2.24 o 
   4   2  10       92.76       97.59      3.57 o 
 -10   3  10        7.86        7.56      1.83 o 
  -9   3  10       34.52       34.50      2.67 o 
  -8   3  10        9.18        9.42      1.72 o 
  -7   3  10       44.18       50.23      2.34 o 
  -6   3  10        9.05        8.06      1.29 o 
  -5   3  10       61.74       65.55      2.47 o 
  -4   3  10       93.28       88.60      2.76 o 
  -3   3  10       74.13       71.20      2.77 o 
  -2   3  10      121.30      114.66      5.11 o 
  -1   3  10      131.40      131.04      3.44 o 
   0   3  10        3.86        2.49      1.15 o 
   1   3  10        2.29        3.11      1.08 o 
   2   3  10       14.36       13.87      1.51 o 
   3   3  10       10.20       13.31      1.82 o 
   4   3  10        9.02       11.79      1.77 o 
 -10   4  10       13.11       14.58      2.03 o 
  -9   4  10        3.94        2.19      1.86 o 
  -8   4  10        8.64        7.53      1.35 o 
  -7   4  10      119.62      121.72      3.31 o 
  -6   4  10       78.87       75.72      2.62 o 
  -5   4  10       17.78       21.67      2.30 o 
  -4   4  10        5.05        3.25      1.11 o 
  -3   4  10        1.28        1.63      1.03 o 
  -2   4  10       90.87       98.59      2.92 o 
  -1   4  10       60.33       60.99      2.53 o 
   0   4  10       25.14       25.63      2.52 o 
   1   4  10       31.35       31.90      1.93 o 
   2   4  10       19.53       17.09      1.59 o 
   3   4  10       36.22       37.32      3.65 o 
   4   4  10        6.46        4.80      1.97 o 
  -9   5  10       41.05       42.75      2.40 o 
  -8   5  10       14.87       17.62      1.67 o 
  -7   5  10        5.16        4.41      1.20 o 
  -6   5  10       17.12       17.23      2.15 o 
  -5   5  10        4.47        2.23      1.02 o 
  -4   5  10       49.53       46.29      2.08 o 
  -3   5  10        4.53        6.80      1.17 o 
  -2   5  10      116.98      122.87      3.28 o 
  -1   5  10       98.18      102.40      3.39 o 
   0   5  10        1.14        1.14      1.41 o 
   1   5  10       67.29       75.72      2.53 o 
   2   5  10        7.18        7.70      1.31 o 
   3   5  10       21.50       22.60      4.74 o 
  -9   6  10        8.68       10.52      2.01 o 
  -8   6  10       10.71       10.57      1.31 o 
  -7   6  10       39.50       38.13      1.95 o 
  -6   6  10       27.77       28.34      1.75 o 
  -5   6  10       22.57       23.60      1.63 o 
  -4   6  10        0.54        1.72      0.96 o 
  -3   6  10       26.94       25.47      2.04 o 
  -2   6  10       45.95       51.54      2.24 o 
  -1   6  10       39.43       41.99      2.20 o 
   0   6  10        1.42        1.31      1.11 o 
   1   6  10        2.89        2.03      1.46 o 
   2   6  10       19.05       19.33      1.98 o 
   3   6  10        2.75        4.53      1.80 o 
  -8   7  10       11.21       13.98      2.23 o 
  -7   7  10        2.81        4.96      1.76 o 
  -6   7  10       16.02       19.67      2.35 o 
  -5   7  10       38.45       35.45      3.47 o 
  -4   7  10       89.32       92.81      2.51 o 
  -3   7  10       30.85       31.92      1.77 o 
  -2   7  10       30.23       29.78      1.82 o 
  -1   7  10       34.86       35.19      2.40 o 
   0   7  10        1.79       -0.24      1.18 o 
   1   7  10        9.72       12.72      1.65 o 
   2   7  10       41.67       43.97      2.83 o 
  -7   8  10        4.01       -0.73      2.43 o 
  -6   8  10        7.91        6.94      2.82 o 
  -5   8  10       18.03       23.52      3.78 o 
  -4   8  10        6.07       10.15      3.05 o 
  -3   8  10       20.09       23.69      3.78 o 
  -2   8  10        9.45        9.30      1.27 o 
  -1   8  10        2.17       -0.28      1.69 o 
   0   8  10        8.11        8.92      1.62 o 
   1   8  10       30.07       32.23      2.21 o 
   2   8  10       11.10       10.26      1.63 o 
  -6   9  10       14.03        9.08      3.10 o 
  -5   9  10        0.34        1.24      2.48 o 
  -4   9  10       36.45       32.82      4.34 o 
  -3   9  10       28.56       41.85      4.74 o 
  -2   9  10        5.94        6.94      2.99 o 
  -1   9  10       14.30       10.66      3.27 o 
   0   9  10       31.60       35.42      5.41 o 
   1   9  10        3.51        2.91      1.22 o 
  -5  10  10        2.68        1.30      2.48 o 
  -4  10  10       20.69       13.14      3.38 o 
  -3  10  10        8.18       10.32      3.16 o 
  -2  10  10       11.69        9.14      3.05 o 
  -1  10  10        0.42        4.91      2.71 o 
  -5  -8  11       13.48       15.85      1.78 o 
  -4  -8  11        4.59        3.60      2.16 o 
  -3  -8  11        9.81        7.62      1.50 o 
  -2  -8  11       14.27       14.18      1.76 o 
  -1  -8  11        0.23        0.32      1.21 o 
  -7  -7  11       16.27       17.82      2.74 o 
  -6  -7  11       19.14       16.79      2.20 o 
  -5  -7  11       15.13       15.13      2.14 o 
  -4  -7  11       14.96       12.46      1.69 o 
  -3  -7  11        2.40        2.68      1.36 o 
  -2  -7  11       21.30       23.06      2.08 o 
  -1  -7  11        2.36        1.21      1.54 o 
   0  -7  11        3.98        1.69      1.67 o 
  -7  -6  11       32.51       33.73      2.83 o 
  -6  -6  11        1.35        2.83      2.62 o 
  -5  -6  11        8.05       13.08      2.45 o 
  -4  -6  11       10.50        9.66      1.51 o 
  -3  -6  11       10.30       10.49      1.58 o 
  -2  -6  11       11.73       13.97      2.12 o 
  -1  -6  11        1.51        1.03      1.64 o 
   0  -6  11       20.27       26.00      2.64 o 
   1  -6  11        3.52        3.80      1.90 o 
  -8  -5  11        1.90        3.47      1.77 o 
  -7  -5  11        0.21        1.76      1.50 o 
  -6  -5  11        7.30       11.79      1.99 o 
  -5  -5  11       16.56       17.30      2.76 o 
  -4  -5  11       13.31        9.82      1.46 o 
  -3  -5  11       12.49       11.41      1.94 o 
  -2  -5  11       83.49       87.76      3.82 o 
  -1  -5  11       12.36       11.04      2.00 o 
   0  -5  11        3.17        4.63      2.06 o 
   1  -5  11      110.06      116.60      9.64 o 
  -8  -4  11        0.85        0.08      1.51 o 
  -7  -4  11       52.07       51.79      3.64 o 
  -6  -4  11       22.01       25.14      2.46 o 
  -5  -4  11       12.25       11.75      2.09 o 
  -4  -4  11       15.85       13.12      2.71 o 
  -3  -4  11       21.07       23.79      2.51 o 
  -2  -4  11       16.17       18.48      2.22 o 
  -1  -4  11       24.15       25.23      2.56 o 
   0  -4  11       19.82       18.69      4.31 o 
   1  -4  11        0.96        2.51      2.68 o 
   2  -4  11        0.47        0.69      3.78 o 
  -9  -3  11       18.94       15.29      3.38 o 
  -8  -3  11       32.60       32.48      2.81 o 
  -7  -3  11       19.21       16.90      2.13 o 
  -6  -3  11       24.09       22.78      2.33 o 
  -5  -3  11        5.45        6.27      1.58 o 
  -4  -3  11        0.84       -1.21      2.20 o 
  -3  -3  11       11.03       12.28      1.92 o 
  -2  -3  11       57.38       53.63      4.06 o 
  -1  -3  11        7.15        8.81      1.86 o 
   0  -3  11        8.81        9.62      2.00 o 
   1  -3  11       86.66       94.55      5.16 o 
   2  -3  11       30.68       36.38      3.16 o 
  -9  -2  11       15.12       16.05      2.26 o 
  -8  -2  11       14.67       14.13      3.02 o 
  -7  -2  11        4.12        3.31      1.49 o 
  -6  -2  11       27.66       26.86      2.50 o 
  -5  -2  11       79.39       75.97      3.37 o 
  -4  -2  11       75.30       70.51      3.32 o 
  -3  -2  11       42.78       43.89      2.95 o 
  -2  -2  11       66.74       61.11      3.20 o 
  -1  -2  11       39.06       46.27      3.83 o 
   0  -2  11        2.52        2.23      1.55 o 
   1  -2  11       17.02       20.57      2.49 o 
   2  -2  11        4.13        5.19      1.93 o 
  -9  -1  11        4.87        4.54      2.62 o 
  -8  -1  11       42.77       48.89      3.21 o 
  -7  -1  11        5.45        3.97      1.78 o 
  -6  -1  11       87.72       80.24      3.56 o 
  -5  -1  11        8.75       11.43      1.89 o 
  -4  -1  11       13.59       15.87      2.03 o 
  -3  -1  11       16.03       17.33      2.85 o 
  -2  -1  11        3.98        3.12      1.49 o 
  -1  -1  11       69.16       64.96      3.33 o 
   0  -1  11       36.63       36.52      2.88 o 
   1  -1  11       72.68       73.10      3.76 o 
   2  -1  11       12.37       17.14      2.51 o 
   3  -1  11       15.80       19.33      5.10 o 
  -9   0  11       40.24       48.33      3.35 o 
  -8   0  11       72.61       74.74      3.49 o 
  -7   0  11        1.90        2.46      1.97 o 
  -6   0  11       27.52       34.40      4.20 o 
  -5   0  11      218.91      214.01      5.64 o 
  -4   0  11       61.80       64.62      3.19 o 
  -3   0  11        1.51        0.75      1.37 o 
  -2   0  11       96.67      106.58      4.51 o 
  -1   0  11        6.81        7.62      1.73 o 
   0   0  11        0.18        1.50      1.51 o 
   1   0  11        1.24        2.76      1.67 o 
   2   0  11       18.99       20.01      2.53 o 
   3   0  11       11.45        6.93      3.24 o 
  -9   1  11        5.13        5.31      2.82 o 
  -8   1  11       42.63       44.79      3.09 o 
  -7   1  11        5.10        3.31      1.57 o 
  -6   1  11       88.06       89.22      3.61 o 
  -5   1  11        9.39       12.48      1.85 o 
  -4   1  11       14.21       18.63      2.11 o 
  -3   1  11       15.93       15.80      1.99 o 
  -2   1  11        3.87        4.88      3.05 o 
  -1   1  11       69.61       64.36      3.33 o 
   0   1  11       38.16       37.74      2.89 o 
   1   1  11       72.63       73.45      3.63 o 
   2   1  11       10.91       10.45      2.13 o 
   3   1  11       15.09       18.07      2.53 o 
  -9   2  11       15.31       15.93      2.17 o 
  -8   2  11       14.49       15.48      2.99 o 
  -7   2  11        4.19        7.31      3.58 o 
  -6   2  11       27.77       29.17      2.41 o 
  -5   2  11       82.55       77.47      3.37 o 
  -4   2  11       76.57       75.73      3.29 o 
  -3   2  11       41.70       41.94      2.89 o 
  -2   2  11       68.79       70.81      3.21 o 
  -1   2  11       39.36       44.44      2.95 o 
   0   2  11        2.65        1.60      1.21 o 
   1   2  11       16.35       19.22      1.73 o 
   2   2  11        4.24        4.48      1.58 o 
  -9   3  11       19.31       21.15      4.15 o 
  -8   3  11       32.92       39.86      2.84 o 
  -7   3  11       19.25       21.84      2.23 o 
  -6   3  11       24.00       26.60      2.39 o 
  -5   3  11        5.26        7.28      1.63 o 
  -4   3  11        1.28        0.52      1.09 o 
  -3   3  11       11.50       12.63      1.55 o 
  -2   3  11       56.08       56.41      2.63 o 
  -1   3  11        7.76        8.63      1.50 o 
   0   3  11        8.60        7.15      1.51 o 
   1   3  11       86.50       92.13      4.93 o 
   2   3  11       29.39       31.25      3.34 o 
  -8   4  11        0.64        0.87      2.48 o 
  -7   4  11       51.47       55.81      3.00 o 
  -6   4  11       21.92       24.47      3.15 o 
  -5   4  11       13.18       15.77      1.64 o 
  -4   4  11       15.94       17.85      1.99 o 
  -3   4  11       21.96       25.10      1.93 o 
  -2   4  11       17.55       20.63      1.86 o 
  -1   4  11       25.81       23.33      2.91 o 
   0   4  11       19.19       20.76      1.95 o 
   1   4  11        1.02        4.27      1.55 o 
   2   4  11        0.42        2.52      1.40 o 
  -8   5  11        2.18        1.73      1.47 o 
  -7   5  11        0.13       -0.09      1.95 o 
  -6   5  11        7.45        9.55      1.43 o 
  -5   5  11       15.86       16.14      1.97 o 
  -4   5  11       12.27       13.60      1.52 o 
  -3   5  11       12.60       13.04      1.62 o 
  -2   5  11       83.99       88.75      3.42 o 
  -1   5  11       12.32       15.11      3.63 o 
   0   5  11        2.87        3.75      1.36 o 
   1   5  11      110.16      125.29      3.73 o 
  -7   6  11       32.19       31.86      1.95 o 
  -6   6  11        1.09        2.00      1.08 o 
  -5   6  11        8.81       10.46      1.32 o 
  -4   6  11       10.44        9.67      1.36 o 
  -3   6  11        9.62        9.04      1.36 o 
  -2   6  11       12.14       14.97      2.11 o 
  -1   6  11        1.41        0.94      1.16 o 
   0   6  11       20.93       23.26      2.48 o 
   1   6  11        3.41        4.42      1.71 o 
  -7   7  11       16.29       16.17      2.33 o 
  -6   7  11       19.09       20.64      3.55 o 
  -5   7  11       15.08       14.89      2.96 o 
  -4   7  11       14.63       16.85      2.06 o 
  -3   7  11        2.34        3.02      1.64 o 
  -2   7  11       22.10       25.89      2.13 o 
  -1   7  11        2.15       -0.64      1.30 o 
   0   7  11        4.22        7.05      1.89 o 
  -5   8  11       12.68       12.46      3.38 o 
  -4   8  11        4.45        4.34      2.76 o 
  -3   8  11        9.37       11.79      3.21 o 
  -2   8  11       14.31       16.04      1.57 o 
  -1   8  11        0.23       -0.50      2.93 o 
  -4  -6  12       11.26       12.56      2.24 o 
  -3  -6  12        2.44        4.40      1.87 o 
  -6  -5  12        3.69        3.35      1.79 o 
  -5  -5  12      104.51      107.01      6.77 o 
  -4  -5  12        1.39       -0.36      1.59 o 
  -3  -5  12        9.82        9.96      2.07 o 
  -2  -5  12       14.50       13.48      2.26 o 
  -1  -5  12       15.19       14.04      2.59 o 
  -7  -4  12       21.12       26.01      3.67 o 
  -6  -4  12       24.61       24.85      2.61 o 
  -5  -4  12        4.20        6.14      2.11 o 
  -4  -4  12       28.52       31.75      2.85 o 
  -3  -4  12       25.02       25.90      2.68 o 
  -2  -4  12       11.77        9.44      2.07 o 
  -1  -4  12       27.56       29.92      2.95 o 
  -7  -3  12        6.44        6.91      1.87 o 
  -6  -3  12        4.94        7.50      3.64 o 
  -5  -3  12       95.65       94.36      7.67 o 
  -4  -3  12        0.61        0.55      1.48 o 
  -3  -3  12       24.34       26.45      4.57 o 
  -2  -3  12        9.02       11.97      3.02 o 
  -1  -3  12        0.62       -1.37      1.65 o 
   0  -3  12        0.92        2.25      1.73 o 
  -7  -2  12        5.78        4.57      1.72 o 
  -6  -2  12       28.07       25.99      2.62 o 
  -5  -2  12        3.91        3.17      1.72 o 
  -4  -2  12       12.90       12.77      2.11 o 
  -3  -2  12       34.35       32.89      2.90 o 
  -2  -2  12       48.11       48.56      3.39 o 
  -1  -2  12       20.16       27.60      2.77 o 
   0  -2  12        5.27        4.27      1.76 o 
  -8  -1  12        5.51        3.28      1.77 o 
  -7  -1  12       20.35       22.05      2.47 o 
  -6  -1  12       36.77       30.95      2.75 o 
  -5  -1  12       43.00       39.14      3.00 o 
  -4  -1  12        0.60       -1.21      2.54 o 
  -3  -1  12       36.42       37.20      3.00 o 
  -2  -1  12       11.48       12.18      2.17 o 
  -1  -1  12        0.57        1.05      1.62 o 
   0  -1  12        1.89        3.70      2.40 o 
  -8   0  12        0.02       -1.02      1.48 o 
  -7   0  12        9.68        9.68      2.20 o 
  -6   0  12        7.01        7.16      1.83 o 
  -5   0  12        5.18        7.41      1.85 o 
  -4   0  12        1.59       -2.30      2.99 o 
  -3   0  12       25.39       21.08      2.45 o 
  -2   0  12       84.66       90.56      4.48 o 
  -1   0  12        1.54        0.36      2.06 o 
   0   0  12        8.80       10.47      3.89 o 
  -8   1  12        5.76        6.32      1.83 o 
  -7   1  12       19.50       16.59      2.23 o 
  -6   1  12       37.18       37.74      2.97 o 
  -5   1  12       41.45       41.70      3.09 o 
  -4   1  12        0.59       -1.38      1.38 o 
  -3   1  12       36.89       35.53      2.89 o 
  -2   1  12       11.05       13.98      3.38 o 
  -1   1  12        0.51        0.55      1.64 o 
   0   1  12        1.93        4.80      1.81 o 
  -7   2  12        5.59        7.16      1.81 o 
  -6   2  12       26.38       28.68      2.64 o 
  -5   2  12        4.24        6.22      1.69 o 
  -4   2  12       11.88       11.93      3.27 o 
  -3   2  12       33.97       37.70      2.93 o 
  -2   2  12       49.17       52.53      3.39 o 
  -1   2  12       19.85       18.81      2.39 o 
   0   2  12        4.98        5.24      1.87 o 
  -7   3  12        6.29        9.20      1.97 o 
  -6   3  12        5.22        6.13      1.74 o 
  -5   3  12       92.02      100.51      3.94 o 
  -4   3  12        0.63       -0.12      1.41 o 
  -3   3  12       25.45       27.34      3.44 o 
  -2   3  12        8.72       10.47      1.91 o 
  -1   3  12        0.59       -0.15      1.45 o 
   0   3  12        1.04        1.28      1.53 o 
  -7   4  12       20.41       24.64      4.60 o 
  -6   4  12       24.13       25.13      3.86 o 
  -5   4  12        3.83        5.43      1.65 o 
  -4   4  12       27.90       31.55      5.19 o 
  -3   4  12       24.82       27.43      2.18 o 
  -2   4  12       12.56       13.76      1.76 o 
  -1   4  12       27.91       29.20      2.27 o 
  -6   5  12        3.87        4.14      1.56 o 
  -5   5  12      103.51      112.77      5.17 o 
  -4   5  12        1.36        0.43      1.70 o 
  -3   5  12       10.67       14.73      1.75 o 
  -2   5  12       13.99       14.57      1.75 o 
  -1   5  12       15.41       15.04      1.82 o 
  -4   6  12       11.87       12.14      1.58 o 
  -3   6  12        2.36        1.80      1.22 o 
                                                 
